# Supplementary material for: Comprehensive analysis of potential cellular communication networks in advanced osteosarcoma using single-cell RNA sequencing data
Source: Front Genet. 2022 Oct 11;13:1013737. doi: 10.3389/fgene.2022.1013737 (PMC9592772; doi:10.3389/fgene.2022.1013737)
Supplement: Supplementary file 1 [file DataSheet1.CSV]

	p_val	avg_log2FC	pct.1	pct.2	p_val_adj	cluster	gene	threshold	adj_p_signi	thr_signi
MT1X	0	0.919259691385213	0.532	0.453	0	0	MT1X	Up	Highly	Up_Highly
MT2A	0	0.768380264461807	0.704	0.643	0	0	MT2A	Up	Highly	Up_Highly
RPL37A	0	0.763948959620339	0.964	0.967	0	0	RPL37A	Up	Highly	Up_Highly
RPL37	0	0.728938852296454	0.953	0.956	0	0	RPL37	Up	Highly	Up_Highly
RPL30	0	0.699393160636684	0.946	0.958	0	0	RPL30	Up	Highly	Up_Highly
RPL38	0	0.662827797697692	0.867	0.93	0	0	RPL38	Up	Highly	Up_Highly
RPS27	0	0.651279739167362	0.983	0.989	0	0	RPS27	Up	Highly	Up_Highly
RPL36	0	0.636587095847584	0.956	0.97	0	0	RPL36	Up	Highly	Up_Highly
RPL31	0	0.579707488024824	0.885	0.929	0	0	RPL31	Up	Highly	Up_Highly
RPL35A	0	0.557888212071025	0.943	0.962	0	0	RPL35A	Up	Highly	Up_Highly
RPS28	0	0.548829896414411	0.968	0.979	0	0	RPS28	Up	Highly	Up_Highly
RPL11	0	0.5178138342467	0.982	0.983	0	0	RPL11	Up	Highly	Up_Highly
RPL22	0	0.514913973958213	0.863	0.927	0	0	RPL22	Up	Highly	Up_Highly
RPS3	0	0.511611170842958	0.954	0.968	0	0	RPS3	Up	Highly	Up_Highly
RPL13	0	0.51049671585029	0.988	0.992	0	0	RPL13	Up	Highly	Up_Highly
HSP90AA1	0	-0.500534779001115	0.784	0.949	0	0	HSP90AA1	Down	Highly	Down_Highly
TPP1	0	-0.504619825767582	0.073	0.299	0	0	TPP1	Down	Highly	Down_Highly
C1orf54	0	-0.507498373714089	0.049	0.259	0	0	C1orf54	Down	Highly	Down_Highly
MYL12B	0	-0.507714024116988	0.367	0.728	0	0	MYL12B	Down	Highly	Down_Highly
YWHAB	0	-0.508667264522001	0.282	0.654	0	0	YWHAB	Down	Highly	Down_Highly
RAC1	0	-0.516123827834437	0.47	0.813	0	0	RAC1	Down	Highly	Down_Highly
PLAUR	0	-0.526629221716686	0.078	0.297	0	0	PLAUR	Down	Highly	Down_Highly
CD9	0	-0.530564349062006	0.323	0.641	0	0	CD9	Down	Highly	Down_Highly
RHOG	0	-0.53078157539506	0.058	0.297	0	0	RHOG	Down	Highly	Down_Highly
MYL6	0	-0.531545623158103	0.726	0.93	0	0	MYL6	Down	Highly	Down_Highly
BLVRB	0	-0.54122377775431	0.206	0.525	0	0	BLVRB	Down	Highly	Down_Highly
BRI3	0	-0.542248414847502	0.283	0.624	0	0	BRI3	Down	Highly	Down_Highly
LIMS1	0	-0.543739335831619	0.152	0.448	0	0	LIMS1	Down	Highly	Down_Highly
RHOA	0	-0.544707827708394	0.341	0.71	0	0	RHOA	Down	Highly	Down_Highly
TMBIM6	0	-0.549223734888135	0.372	0.739	0	0	TMBIM6	Down	Highly	Down_Highly
GNAI2	0	-0.552361236093524	0.211	0.548	0	0	GNAI2	Down	Highly	Down_Highly
ATP6V0B	0	-0.556112867269986	0.416	0.737	0	0	ATP6V0B	Down	Highly	Down_Highly
ARPC2	0	-0.560796766976683	0.447	0.786	0	0	ARPC2	Down	Highly	Down_Highly
MYL9	0	-0.564697517114731	0.223	0.419	0	0	MYL9	Down	Highly	Down_Highly
PSMB9	0	-0.56684818319497	0.091	0.351	0	0	PSMB9	Down	Highly	Down_Highly
ZFP36L1	0	-0.576327486442195	0.303	0.656	0	0	ZFP36L1	Down	Highly	Down_Highly
TMSB4X	0	-0.577933652952045	0.926	0.991	0	0	TMSB4X	Down	Highly	Down_Highly
CFL1	0	-0.579456543719435	0.607	0.876	0	0	CFL1	Down	Highly	Down_Highly
LGALS1	0	-0.579706639462314	0.91	0.968	0	0	LGALS1	Down	Highly	Down_Highly
CKLF	0	-0.583464343996129	0.222	0.552	0	0	CKLF	Down	Highly	Down_Highly
ARL6IP5	0	-0.58593774851549	0.243	0.609	0	0	ARL6IP5	Down	Highly	Down_Highly
YWHAH	0	-0.587171888512451	0.176	0.496	0	0	YWHAH	Down	Highly	Down_Highly
ACTB	0	-0.595460484492609	0.906	0.982	0	0	ACTB	Down	Highly	Down_Highly
ARL6IP1	0	-0.596249241768521	0.173	0.481	0	0	ARL6IP1	Down	Highly	Down_Highly
SDCBP	0	-0.601765614573751	0.213	0.563	0	0	SDCBP	Down	Highly	Down_Highly
ATP6V1B2	0	-0.606928335847737	0.064	0.257	0	0	ATP6V1B2	Down	Highly	Down_Highly
DNAJB1	0	-0.617874112727292	0.364	0.617	0	0	DNAJB1	Down	Highly	Down_Highly
EFHD2	0	-0.622365352718668	0.122	0.4	0	0	EFHD2	Down	Highly	Down_Highly
CTSH	0	-0.62752267803515	0.073	0.297	0	0	CTSH	Down	Highly	Down_Highly
IGFBP4	0	-0.634255934143977	0.068	0.259	0	0	IGFBP4	Down	Highly	Down_Highly
CALM1	0	-0.642757718788734	0.473	0.803	0	0	CALM1	Down	Highly	Down_Highly
EMP3	0	-0.643349807353468	0.379	0.733	0	0	EMP3	Down	Highly	Down_Highly
TMBIM4	0	-0.649551601024918	0.226	0.605	0	0	TMBIM4	Down	Highly	Down_Highly
GYPC	0	-0.655290384413039	0.086	0.367	0	0	GYPC	Down	Highly	Down_Highly
ATP6V1G1	0	-0.659539513998579	0.377	0.723	0	0	ATP6V1G1	Down	Highly	Down_Highly
APLP2	0	-0.660790012037444	0.187	0.557	0	0	APLP2	Down	Highly	Down_Highly
MAFB	0	-0.664653833083407	0.157	0.44	0	0	MAFB	Down	Highly	Down_Highly
PLTP	0	-0.665127248266325	0.064	0.292	0	0	PLTP	Down	Highly	Down_Highly
HTRA1	0	-0.673640559031153	0.143	0.453	0	0	HTRA1	Down	Highly	Down_Highly
THY1	0	-0.675035304777634	0.092	0.273	0	0	THY1	Down	Highly	Down_Highly
ATP6V1F	0	-0.690083266766446	0.342	0.696	0	0	ATP6V1F	Down	Highly	Down_Highly
CD63	0	-0.695194944377244	0.716	0.924	0	0	CD63	Down	Highly	Down_Highly
SOD2	0	-0.704170404292372	0.074	0.278	0	0	SOD2	Down	Highly	Down_Highly
FXYD5	0	-0.706384220171681	0.161	0.536	0	0	FXYD5	Down	Highly	Down_Highly
IER5	0	-0.706493122240509	0.124	0.346	0	0	IER5	Down	Highly	Down_Highly
GLIPR1	0	-0.707975080211553	0.043	0.309	0	0	GLIPR1	Down	Highly	Down_Highly
IFI6	0	-0.708971290832009	0.251	0.565	0	0	IFI6	Down	Highly	Down_Highly
BST2	0	-0.710059117331089	0.168	0.475	0	0	BST2	Down	Highly	Down_Highly
MYL12A	0	-0.719815115581712	0.397	0.773	0	0	MYL12A	Down	Highly	Down_Highly
SELENOP	0	-0.722826027803694	0.357	0.601	0	0	SELENOP	Down	Highly	Down_Highly
PLD3	0	-0.723846247945573	0.182	0.551	0	0	PLD3	Down	Highly	Down_Highly
ARPC3	0	-0.725558319728152	0.416	0.786	0	0	ARPC3	Down	Highly	Down_Highly
RNASET2	0	-0.725827237537563	0.13	0.387	0	0	RNASET2	Down	Highly	Down_Highly
DUSP1	0	-0.733394564182102	0.414	0.676	0	0	DUSP1	Down	Highly	Down_Highly
ITM2B	0	-0.73600782184954	0.485	0.845	0	0	ITM2B	Down	Highly	Down_Highly
ASAH1	0	-0.737103383327698	0.149	0.45	0	0	ASAH1	Down	Highly	Down_Highly
CFD	0	-0.740436177617846	0.082	0.256	0	0	CFD	Down	Highly	Down_Highly
GLRX	0	-0.759219080217025	0.084	0.358	0	0	GLRX	Down	Highly	Down_Highly
SGK1	0	-0.759384049340643	0.07	0.268	0	0	SGK1	Down	Highly	Down_Highly
ACTA2	0	-0.760664550113376	0.112	0.278	0	0	ACTA2	Down	Highly	Down_Highly
PLIN2	0	-0.760870647813772	0.094	0.289	0	0	PLIN2	Down	Highly	Down_Highly
DAB2	0	-0.769974907726384	0.108	0.363	0	0	DAB2	Down	Highly	Down_Highly
CLEC2B	0	-0.771943599229459	0.041	0.297	0	0	CLEC2B	Down	Highly	Down_Highly
FTH1	0	-0.772327235188217	0.921	0.985	0	0	FTH1	Down	Highly	Down_Highly
PYCARD	0	-0.773196544659377	0.051	0.312	0	0	PYCARD	Down	Highly	Down_Highly
GMFG	0	-0.794448050653499	0.091	0.375	0	0	GMFG	Down	Highly	Down_Highly
LGALS3	0	-0.816323682146007	0.326	0.677	0	0	LGALS3	Down	Highly	Down_Highly
MARCKS	0	-0.82672682407908	0.254	0.668	0	0	MARCKS	Down	Highly	Down_Highly
TXNIP	0	-0.833012373159641	0.129	0.43	0	0	TXNIP	Down	Highly	Down_Highly
ARPC1B	0	-0.835261863842452	0.192	0.558	0	0	ARPC1B	Down	Highly	Down_Highly
GLUL	0	-0.835597778945573	0.142	0.41	0	0	GLUL	Down	Highly	Down_Highly
KLF6	0	-0.862944995559327	0.236	0.583	0	0	KLF6	Down	Highly	Down_Highly
PFN1	0	-0.86383554505858	0.595	0.9	0	0	PFN1	Down	Highly	Down_Highly
CTSL	0	-0.867472771321952	0.161	0.468	0	0	CTSL	Down	Highly	Down_Highly
SH3BGRL3	0	-0.872047893376697	0.44	0.819	0	0	SH3BGRL3	Down	Highly	Down_Highly
LY96	0	-0.878051635675674	0.042	0.293	0	0	LY96	Down	Highly	Down_Highly
ISG15	0	-0.886780633141945	0.304	0.584	0	0	ISG15	Down	Highly	Down_Highly
ITGB2	0	-0.945019552883033	0.045	0.277	0	0	ITGB2	Down	Highly	Down_Highly
HLA-A	0	-0.960327586252151	0.544	0.892	0	0	HLA-A	Down	Highly	Down_Highly
HLA-C	0	-0.972852441082852	0.466	0.843	0	0	HLA-C	Down	Highly	Down_Highly
ATP6V0E1	0	-0.977749190122102	0.373	0.759	0	0	ATP6V0E1	Down	Highly	Down_Highly
TYMP	0	-1.04687387870933	0.12	0.487	0	0	TYMP	Down	Highly	Down_Highly
GPNMB	0	-1.06153635040285	0.054	0.323	0	0	GPNMB	Down	Highly	Down_Highly
LGMN	0	-1.06926473407323	0.136	0.437	0	0	LGMN	Down	Highly	Down_Highly
HLA-E	0	-1.06936472199687	0.169	0.588	0	0	HLA-E	Down	Highly	Down_Highly
CSTB	0	-1.08361416818986	0.433	0.774	0	0	CSTB	Down	Highly	Down_Highly
FCGRT	0	-1.08390775746664	0.233	0.63	0	0	FCGRT	Down	Highly	Down_Highly
RGS1	0	-1.09285050423494	0.058	0.25	0	0	RGS1	Down	Highly	Down_Highly
SAT1	0	-1.14552158335546	0.407	0.754	0	0	SAT1	Down	Highly	Down_Highly
ARHGDIB	0	-1.17421407546474	0.059	0.371	0	0	ARHGDIB	Down	Highly	Down_Highly
NFKBIA	0	-1.17488473381002	0.264	0.602	0	0	NFKBIA	Down	Highly	Down_Highly
GRN	0	-1.19267139677621	0.209	0.644	0	0	GRN	Down	Highly	Down_Highly
RGS10	0	-1.20000316968906	0.172	0.488	0	0	RGS10	Down	Highly	Down_Highly
IGFBP7	0	-1.24648682662536	0.248	0.498	0	0	IGFBP7	Down	Highly	Down_Highly
VAMP8	0	-1.27414135963911	0.063	0.353	0	0	VAMP8	Down	Highly	Down_Highly
CTSD	0	-1.27439298855683	0.353	0.715	0	0	CTSD	Down	Highly	Down_Highly
CAPG	0	-1.27946684860012	0.081	0.422	0	0	CAPG	Down	Highly	Down_Highly
CTSS	0	-1.28884442275987	0.04	0.291	0	0	CTSS	Down	Highly	Down_Highly
HLA-DMA	0	-1.30211819432799	0.046	0.303	0	0	HLA-DMA	Down	Highly	Down_Highly
B2M	0	-1.32151932322052	0.856	0.99	0	0	B2M	Down	Highly	Down_Highly
HLA-B	0	-1.33250371686337	0.418	0.85	0	0	HLA-B	Down	Highly	Down_Highly
IFI27	0	-1.33987222548831	0.157	0.385	0	0	IFI27	Down	Highly	Down_Highly
CTSZ	0	-1.35413634101783	0.15	0.519	0	0	CTSZ	Down	Highly	Down_Highly
CD68	0	-1.39676669083585	0.082	0.362	0	0	CD68	Down	Highly	Down_Highly
PSAP	0	-1.47102433906068	0.358	0.78	0	0	PSAP	Down	Highly	Down_Highly
LAPTM5	0	-1.4823300776271	0.103	0.436	0	0	LAPTM5	Down	Highly	Down_Highly
SRGN	0	-1.51122249216093	0.099	0.445	0	0	SRGN	Down	Highly	Down_Highly
CTSB	0	-1.5131411272296	0.227	0.648	0	0	CTSB	Down	Highly	Down_Highly
CTSK	0	-1.51669962504208	0.228	0.538	0	0	CTSK	Down	Highly	Down_Highly
NPC2	0	-1.52120914674371	0.293	0.747	0	0	NPC2	Down	Highly	Down_Highly
CYBA	0	-1.52807414016481	0.294	0.765	0	0	CYBA	Down	Highly	Down_Highly
LYZ	0	-1.61487096299901	0.06	0.278	0	0	LYZ	Down	Highly	Down_Highly
CD14	0	-1.63624114057548	0.068	0.289	0	0	CD14	Down	Highly	Down_Highly
HLA-DQB1	0	-1.66835450782723	0.057	0.317	0	0	HLA-DQB1	Down	Highly	Down_Highly
CST3	0	-1.71802644429576	0.647	0.927	0	0	CST3	Down	Highly	Down_Highly
AIF1	0	-1.72629453846555	0.093	0.381	0	0	AIF1	Down	Highly	Down_Highly
C1QC	0	-1.73919093966571	0.067	0.283	0	0	C1QC	Down	Highly	Down_Highly
CCL4	0	-1.74551295847707	0.102	0.25	0	0	CCL4	Down	Highly	Down_Highly
FCER1G	0	-1.86963452255654	0.094	0.42	0	0	FCER1G	Down	Highly	Down_Highly
ACP5	0	-1.95363535694133	0.176	0.443	0	0	ACP5	Down	Highly	Down_Highly
RNASE1	0	-1.96415392031982	0.105	0.373	0	0	RNASE1	Down	Highly	Down_Highly
CCL3L1	0	-2.02426342833339	0.105	0.259	0	0	CCL3L1	Down	Highly	Down_Highly
MMP9	0	-2.03277061081709	0.205	0.467	0	0	MMP9	Down	Highly	Down_Highly
C1QB	0	-2.08440945932173	0.114	0.345	0	0	C1QB	Down	Highly	Down_Highly
APOC1	0	-2.11027127361419	0.12	0.361	0	0	APOC1	Down	Highly	Down_Highly
C1QA	0	-2.11608026540466	0.15	0.39	0	0	C1QA	Down	Highly	Down_Highly
CCL3	0	-2.12933260401309	0.139	0.32	0	0	CCL3	Down	Highly	Down_Highly
HLA-DPB1	0	-2.16605278192856	0.127	0.456	0	0	HLA-DPB1	Down	Highly	Down_Highly
TYROBP	0	-2.24474569079259	0.182	0.514	0	0	TYROBP	Down	Highly	Down_Highly
HLA-DPA1	0	-2.36759674467182	0.114	0.446	0	0	HLA-DPA1	Down	Highly	Down_Highly
APOE	0	-2.44823261669517	0.291	0.597	0	0	APOE	Down	Highly	Down_Highly
HLA-DRB1	0	-2.63677670726469	0.165	0.53	0	0	HLA-DRB1	Down	Highly	Down_Highly
HLA-DRA	0	-2.73640014686886	0.228	0.571	0	0	HLA-DRA	Down	Highly	Down_Highly
CD74	0	-2.74559593180653	0.236	0.611	0	0	CD74	Down	Highly	Down_Highly
TAGLN	8.21833660167018e-308	-0.729172613914752	0.135	0.286	2.20161019222142e-303	0	TAGLN	Down	Highly	Down_Highly
RPS21	6.93784122761159e-299	0.520950318704378	0.823	0.899	1.85857828646487e-294	0	RPS21	Up	Highly	Up_Highly
DCN	4.12075176235892e-227	-0.504435045152733	0.347	0.519	1.10390818961833e-222	0	DCN	Down	Highly	Down_Highly
RPS4Y1	3.45451231916087e-211	0.798068810550199	0.374	0.29	9.25429305180006e-207	0	RPS4Y1	Up	Highly	Up_Highly
FTL	7.09782923744149e-183	-1.36097861129095	0.987	0.996	1.9014374744182e-178	0	FTL	Down	Highly	Down_Highly
MT1E	4.81350037316868e-110	0.778428430679824	0.389	0.356	1.28948861496816e-105	0	MT1E	Up	Highly	Up_Highly
CKB	1.21230342381334e-107	-0.632110843210611	0.458	0.627	3.24763964205357e-103	0	CKB	Down	Highly	Down_Highly
COL11A1	2.23431608142021e-104	1.37593581473436	0.384	0.364	5.9855093505166e-100	0	COL11A1	Up	Highly	Up_Highly
HAPLN1	2.38684469052074e-77	0.821444718594508	0.289	0.253	6.39411824143602e-73	0	HAPLN1	Up	Highly	Up_Highly
LUC7L3	7.15255671635234e-72	0.621131025123778	0.346	0.51	1.91609841874363e-67	0	LUC7L3	Up	Highly	Up_Highly
ID1	2.08351498861578e-63	0.586129457937102	0.427	0.425	5.58152830300281e-59	0	ID1	Up	Highly	Up_Highly
LUM	4.92348771431458e-56	-0.568290805137589	0.602	0.689	1.31895312378773e-51	0	LUM	Down	Highly	Down_Highly
PRDX2	8.80397680060318e-48	0.612174795133686	0.458	0.497	2.35849734511359e-43	0	PRDX2	Up	Highly	Up_Highly
CRYAB	1.0061577982517e-41	0.636942804435065	0.312	0.296	2.69539612573647e-37	0	CRYAB	Up	Highly	Up_Highly
NCOR1	4.20854237462207e-28	0.550449497574558	0.339	0.471	1.12742641673751e-23	0	NCOR1	Up	Highly	Up_Highly
MIF	2.89405206431752e-26	0.523411527439894	0.494	0.596	7.7528760751002e-22	0	MIF	Up	Highly	Up_Highly
ZFAS1	2.06454317877249e-17	0.702183731075945	0.532	0.718	5.53070472161363e-13	0	ZFAS1	Up	Highly	Up_Highly
PTH1R	6.75800309340815e-17	0.702642440814049	0.27	0.269	1.81040144869311e-12	0	PTH1R	Up	Highly	Up_Highly
HIST1H1C	1.08921522472766e-10	0.580009035294409	0.378	0.416	2.91789866552293e-06	0	HIST1H1C	Up	Highly	Up_Highly
EPB41L4A-AS1	2.1604579071637e-08	0.564558946828352	0.236	0.305	0.000578765068750083	0	EPB41L4A-AS1	Up	Highly	Up_Highly
COPS3	5.27541256028709e-07	0.563116451155422	0.329	0.414	0.0141323027077531	0	COPS3	Up	Lowly	Up_Lowly
C1QB.1	0	3.59831442515314	0.944	0.229	0	1	C1QB	Up	Highly	Up_Highly
C1QA.1	0	3.58468622960194	0.968	0.275	0	1	C1QA	Up	Highly	Up_Highly
APOE.1	0	3.3122858847415	0.936	0.504	0	1	APOE	Up	Highly	Up_Highly
APOC1.1	0	3.29870502270292	0.793	0.265	0	1	APOC1	Up	Highly	Up_Highly
C1QC.1	0	3.25754536736281	0.904	0.166	0	1	C1QC	Up	Highly	Up_Highly
CD74.1	0	3.07300212395521	0.987	0.501	0	1	CD74	Up	Highly	Up_Highly
HLA-DRA.1	0	2.98198676388076	0.982	0.462	0	1	HLA-DRA	Up	Highly	Up_Highly
HLA-DRB1.1	0	2.96423032499501	0.96	0.415	0	1	HLA-DRB1	Up	Highly	Up_Highly
CD14.1	0	2.91485006879724	0.834	0.182	0	1	CD14	Up	Highly	Up_Highly
HLA-DPA1.1	0	2.90322889116559	0.924	0.33	0	1	HLA-DPA1	Up	Highly	Up_Highly
RNASE1.1	0	2.87390962764827	0.807	0.273	0	1	RNASE1	Up	Highly	Up_Highly
HLA-DPB1.1	0	2.76815169597637	0.914	0.343	0	1	HLA-DPB1	Up	Highly	Up_Highly
TYROBP.1	0	2.67122711517418	0.977	0.4	0	1	TYROBP	Up	Highly	Up_Highly
AIF1.1	0	2.65883350283526	0.898	0.267	0	1	AIF1	Up	Highly	Up_Highly
FTL.1	0	2.64289065223322	1	0.994	0	1	FTL	Up	Highly	Up_Highly
FOLR2	0	2.59108125816156	0.678	0.114	0	1	FOLR2	Up	Highly	Up_Highly
CCL3.1	0	2.53715696405703	0.664	0.245	0	1	CCL3	Up	Highly	Up_Highly
LGMN.1	0	2.52584271107693	0.714	0.352	0	1	LGMN	Up	Highly	Up_Highly
MS4A6A	0	2.48589580813782	0.739	0.115	0	1	MS4A6A	Up	Highly	Up_Highly
MS4A7	0	2.48410170941757	0.674	0.096	0	1	MS4A7	Up	Highly	Up_Highly
FCER1G.1	0	2.47660703202599	0.914	0.302	0	1	FCER1G	Up	Highly	Up_Highly
CTSB.1	0	2.454089623515	0.88	0.551	0	1	CTSB	Up	Highly	Up_Highly
SELENOP.1	0	2.42055531609399	0.816	0.533	0	1	SELENOP	Up	Highly	Up_Highly
HLA-DQB1.1	0	2.41194828272988	0.769	0.215	0	1	HLA-DQB1	Up	Highly	Up_Highly
CCL4.1	0	2.36950143799053	0.527	0.189	0	1	CCL4	Up	Highly	Up_Highly
CCL3L1.1	0	2.36683809530524	0.577	0.192	0	1	CCL3L1	Up	Highly	Up_Highly
TREM2	0	2.34733366384129	0.619	0.078	0	1	TREM2	Up	Highly	Up_Highly
HLA-DMA.1	0	2.33855299476025	0.753	0.202	0	1	HLA-DMA	Up	Highly	Up_Highly
CCL4L2	0	2.32255596014483	0.463	0.163	0	1	CCL4L2	Up	Highly	Up_Highly
PSAP.1	0	2.32144347063426	0.948	0.691	0	1	PSAP	Up	Highly	Up_Highly
HLA-DQA1	0	2.31262420656524	0.633	0.15	0	1	HLA-DQA1	Up	Highly	Up_Highly
HMOX1	0	2.26241930184163	0.554	0.174	0	1	HMOX1	Up	Highly	Up_Highly
CTSD.1	0	2.2322444725201	0.873	0.637	0	1	CTSD	Up	Highly	Up_Highly
MS4A4A	0	2.22408914742702	0.599	0.078	0	1	MS4A4A	Up	Highly	Up_Highly
FCGR2A	0	2.21741756520447	0.645	0.122	0	1	FCGR2A	Up	Highly	Up_Highly
CTSS.1	0	2.20743666324669	0.713	0.195	0	1	CTSS	Up	Highly	Up_Highly
IGSF6	0	2.12561757296996	0.543	0.083	0	1	IGSF6	Up	Highly	Up_Highly
TMEM176B	0	2.05473191780811	0.599	0.143	0	1	TMEM176B	Up	Highly	Up_Highly
GPNMB.1	0	2.00616079647156	0.61	0.242	0	1	GPNMB	Up	Highly	Up_Highly
DAB2.1	0	2.00165677283069	0.651	0.284	0	1	DAB2	Up	Highly	Up_Highly
MSR1	0	1.98172398060965	0.558	0.074	0	1	MSR1	Up	Highly	Up_Highly
CTSL.1	0	1.9787108588973	0.623	0.398	0	1	CTSL	Up	Highly	Up_Highly
FCGRT.1	0	1.96083469124261	0.806	0.543	0	1	FCGRT	Up	Highly	Up_Highly
STAB1	0	1.94586721635638	0.552	0.096	0	1	STAB1	Up	Highly	Up_Highly
HLA-DMB	0	1.92789508231965	0.577	0.107	0	1	HLA-DMB	Up	Highly	Up_Highly
SLC40A1	0	1.91812571444359	0.439	0.159	0	1	SLC40A1	Up	Highly	Up_Highly
VSIG4	0	1.85842626804892	0.479	0.061	0	1	VSIG4	Up	Highly	Up_Highly
LIPA	0	1.85339397907443	0.497	0.131	0	1	LIPA	Up	Highly	Up_Highly
SAT1.1	0	1.85166475829336	0.931	0.675	0	1	SAT1	Up	Highly	Up_Highly
CTSZ.1	0	1.84663843890475	0.728	0.432	0	1	CTSZ	Up	Highly	Up_Highly
NPC2.1	0	1.81387133532764	0.942	0.649	0	1	NPC2	Up	Highly	Up_Highly
FCGBP	0	1.81131774817929	0.284	0.051	0	1	FCGBP	Up	Highly	Up_Highly
FCGR3A	0	1.80897049296327	0.458	0.07	0	1	FCGR3A	Up	Highly	Up_Highly
GLUL.1	0	1.8035464656887	0.608	0.341	0	1	GLUL	Up	Highly	Up_Highly
CAPG.1	0	1.7676540737395	0.688	0.332	0	1	CAPG	Up	Highly	Up_Highly
CD68.1	0	1.76270458903056	0.735	0.268	0	1	CD68	Up	Highly	Up_Highly
CD163	0	1.76267262496956	0.478	0.063	0	1	CD163	Up	Highly	Up_Highly
GPR34	0	1.75735859093151	0.486	0.051	0	1	GPR34	Up	Highly	Up_Highly
LAPTM5.1	0	1.75362902105204	0.806	0.334	0	1	LAPTM5	Up	Highly	Up_Highly
VAMP8.1	0	1.74294504017692	0.737	0.256	0	1	VAMP8	Up	Highly	Up_Highly
LY96.1	0	1.71968095697017	0.611	0.211	0	1	LY96	Up	Highly	Up_Highly
CCL2	0	1.69700390410599	0.319	0.127	0	1	CCL2	Up	Highly	Up_Highly
ASAH1.1	0	1.6920030648993	0.632	0.378	0	1	ASAH1	Up	Highly	Up_Highly
RNASET2.1	0	1.66689088314383	0.634	0.314	0	1	RNASET2	Up	Highly	Up_Highly
CYBA.1	0	1.64435006292838	0.927	0.669	0	1	CYBA	Up	Highly	Up_Highly
SRGN.1	0	1.62036426056611	0.756	0.349	0	1	SRGN	Up	Highly	Up_Highly
CXCL8	0	1.61531087991706	0.387	0.138	0	1	CXCL8	Up	Highly	Up_Highly
FCGR1A	0	1.6038292622781	0.43	0.059	0	1	FCGR1A	Up	Highly	Up_Highly
ITGB2.1	0	1.60216891299698	0.593	0.199	0	1	ITGB2	Up	Highly	Up_Highly
CXCL2	0	1.55591734021988	0.366	0.141	0	1	CXCL2	Up	Highly	Up_Highly
CYBB	0	1.54947046358099	0.455	0.072	0	1	CYBB	Up	Highly	Up_Highly
CXCL3	0	1.53769966328731	0.32	0.148	0	1	CXCL3	Up	Highly	Up_Highly
LST1	0	1.53750619881225	0.558	0.138	0	1	LST1	Up	Highly	Up_Highly
PLTP.1	0	1.5141973810211	0.496	0.228	0	1	PLTP	Up	Highly	Up_Highly
LYZ.1	0	1.49928950908017	0.606	0.2	0	1	LYZ	Up	Highly	Up_Highly
RGS1.1	0	1.49555985230373	0.546	0.18	0	1	RGS1	Up	Highly	Up_Highly
MNDA	0	1.48298267486018	0.467	0.081	0	1	MNDA	Up	Highly	Up_Highly
CPVL	0	1.48197347398281	0.467	0.16	0	1	CPVL	Up	Highly	Up_Highly
MAFB.1	0	1.45717823390256	0.624	0.37	0	1	MAFB	Up	Highly	Up_Highly
ALOX5AP	0	1.45091258435582	0.445	0.15	0	1	ALOX5AP	Up	Highly	Up_Highly
PLD3.1	0	1.44555295839709	0.662	0.478	0	1	PLD3	Up	Highly	Up_Highly
FTH1.1	0	1.44117456967897	0.995	0.973	0	1	FTH1	Up	Highly	Up_Highly
GYPC.1	0	1.437039737082	0.546	0.298	0	1	GYPC	Up	Highly	Up_Highly
SLCO2B1	0	1.43590252050642	0.404	0.052	0	1	SLCO2B1	Up	Highly	Up_Highly
ADAP2	0	1.42168669631096	0.428	0.072	0	1	ADAP2	Up	Highly	Up_Highly
CREG1.1	0	1.40195899177099	0.499	0.252	0	1	CREG1	Up	Highly	Up_Highly
LY86	0	1.39053697337856	0.416	0.062	0	1	LY86	Up	Highly	Up_Highly
SGK1.1	0	1.37571079083275	0.488	0.208	0	1	SGK1	Up	Highly	Up_Highly
PYCARD.1	0	1.37511253200891	0.55	0.239	0	1	PYCARD	Up	Highly	Up_Highly
CTSH.1	0	1.3637156080814	0.501	0.235	0	1	CTSH	Up	Highly	Up_Highly
ARHGDIB.1	0	1.36066501870837	0.653	0.284	0	1	ARHGDIB	Up	Highly	Up_Highly
GRN.1	0	1.35241094218216	0.772	0.558	0	1	GRN	Up	Highly	Up_Highly
FYB1	0	1.35091473155537	0.456	0.109	0	1	FYB1	Up	Highly	Up_Highly
CD53	0	1.3432206077209	0.52	0.164	0	1	CD53	Up	Highly	Up_Highly
TMEM176A	0	1.33369350799064	0.393	0.088	0	1	TMEM176A	Up	Highly	Up_Highly
C3AR1	0	1.32524097982	0.396	0.052	0	1	C3AR1	Up	Highly	Up_Highly
TYMP.1	0	1.32313809713595	0.649	0.407	0	1	TYMP	Up	Highly	Up_Highly
BLVRB.1	0	1.31516933316156	0.609	0.463	0	1	BLVRB	Up	Highly	Up_Highly
CSF1R	0	1.3150464011528	0.493	0.158	0	1	CSF1R	Up	Highly	Up_Highly
MRC1	0	1.31449603608474	0.326	0.043	0	1	MRC1	Up	Highly	Up_Highly
PLA2G7	0	1.31342316760314	0.283	0.032	0	1	PLA2G7	Up	Highly	Up_Highly
LTC4S	0	1.30396977431423	0.404	0.14	0	1	LTC4S	Up	Highly	Up_Highly
SDCBP.1	0	1.29235910711784	0.633	0.498	0	1	SDCBP	Up	Highly	Up_Highly
C1orf162	0	1.28219767530129	0.417	0.084	0	1	C1orf162	Up	Highly	Up_Highly
RNASE6	0	1.26632534912547	0.456	0.136	0	1	RNASE6	Up	Highly	Up_Highly
ITM2B.1	0	1.24524026421678	0.895	0.782	0	1	ITM2B	Up	Highly	Up_Highly
IFI30	0	1.23678483953986	0.295	0.079	0	1	IFI30	Up	Highly	Up_Highly
LAIR1	0	1.20432911013494	0.394	0.087	0	1	LAIR1	Up	Highly	Up_Highly
HCST	0	1.19904570830077	0.491	0.154	0	1	HCST	Up	Highly	Up_Highly
GMFG.1	0	1.18399746675053	0.604	0.3	0	1	GMFG	Up	Highly	Up_Highly
MFSD1	0	1.18319704215596	0.42	0.179	0	1	MFSD1	Up	Highly	Up_Highly
FPR3	0	1.1810906071084	0.345	0.051	0	1	FPR3	Up	Highly	Up_Highly
TNFSF13B	0	1.17987635080544	0.366	0.074	0	1	TNFSF13B	Up	Highly	Up_Highly
UCP2	0	1.17556724164879	0.389	0.12	0	1	UCP2	Up	Highly	Up_Highly
TMSB4X.1	0	1.1720237314146	0.999	0.98	0	1	TMSB4X	Up	Highly	Up_Highly
MAF.1	0	1.17167078036316	0.415	0.203	0	1	MAF	Up	Highly	Up_Highly
HLA-E.1	0	1.17110504003043	0.68	0.509	0	1	HLA-E	Up	Highly	Up_Highly
CTSC.1	0	1.16531717133076	0.627	0.487	0	1	CTSC	Up	Highly	Up_Highly
BRI3.1	0	1.16044461038301	0.696	0.56	0	1	BRI3	Up	Highly	Up_Highly
NPL	0	1.15107372733359	0.345	0.072	0	1	NPL	Up	Highly	Up_Highly
RNF130.1	0	1.13682955297181	0.445	0.248	0	1	RNF130	Up	Highly	Up_Highly
MPEG1	0	1.13594587711051	0.339	0.05	0	1	MPEG1	Up	Highly	Up_Highly
CXCL16	0	1.13495946215666	0.387	0.141	0	1	CXCL16	Up	Highly	Up_Highly
LPAR6	0	1.13047417898931	0.409	0.139	0	1	LPAR6	Up	Highly	Up_Highly
IER3.1	0	1.11942197010141	0.589	0.401	0	1	IER3	Up	Highly	Up_Highly
NINJ1.1	0	1.11105191681661	0.462	0.282	0	1	NINJ1	Up	Highly	Up_Highly
MARCKS.1	0	1.10958276944794	0.745	0.592	0	1	MARCKS	Up	Highly	Up_Highly
FGL2	0	1.09223608056946	0.327	0.066	0	1	FGL2	Up	Highly	Up_Highly
SOD2.1	0	1.08986767748026	0.393	0.231	0	1	SOD2	Up	Highly	Up_Highly
AKR1B1.1	0	1.08055664792997	0.441	0.331	0	1	AKR1B1	Up	Highly	Up_Highly
KLF6.1	0	1.07701009102714	0.615	0.524	0	1	KLF6	Up	Highly	Up_Highly
PLIN2.1	0	1.07281655780685	0.407	0.243	0	1	PLIN2	Up	Highly	Up_Highly
PLEK	0	1.06947963598322	0.384	0.115	0	1	PLEK	Up	Highly	Up_Highly
HNMT.1	0	1.06883185438965	0.478	0.303	0	1	HNMT	Up	Highly	Up_Highly
ARHGAP18	0	1.06127930148482	0.403	0.17	0	1	ARHGAP18	Up	Highly	Up_Highly
CD86	0	1.05393699250736	0.339	0.074	0	1	CD86	Up	Highly	Up_Highly
YWHAH.1	0	1.05266483277877	0.55	0.438	0	1	YWHAH	Up	Highly	Up_Highly
IER5.1	0	1.05174221347156	0.423	0.3	0	1	IER5	Up	Highly	Up_Highly
CFD.1	0	1.04293107247634	0.476	0.199	0	1	CFD	Up	Highly	Up_Highly
C2	0	1.03992350347941	0.292	0.048	0	1	C2	Up	Highly	Up_Highly
VMO1	0	1.03254741184821	0.251	0.048	0	1	VMO1	Up	Highly	Up_Highly
TXNIP.1	0	1.02819243583789	0.544	0.367	0	1	TXNIP	Up	Highly	Up_Highly
CD4	0	1.02684348695544	0.362	0.116	0	1	CD4	Up	Highly	Up_Highly
CD83	0	1.02406823412069	0.358	0.148	0	1	CD83	Up	Highly	Up_Highly
SPI1	0	1.02081035887745	0.482	0.171	0	1	SPI1	Up	Highly	Up_Highly
B2M.1	0	1.00951066377836	0.999	0.968	0	1	B2M	Up	Highly	Up_Highly
IL18	0	1.00916713309288	0.306	0.052	0	1	IL18	Up	Highly	Up_Highly
FCGR2B	0	1.00861139486053	0.264	0.055	0	1	FCGR2B	Up	Highly	Up_Highly
LGALS9	0	0.99184877305883	0.368	0.114	0	1	LGALS9	Up	Highly	Up_Highly
PHACTR1	0	0.985029408229717	0.281	0.076	0	1	PHACTR1	Up	Highly	Up_Highly
LITAF.1	0	0.983705478204551	0.476	0.341	0	1	LITAF	Up	Highly	Up_Highly
PILRA	0	0.980333723271054	0.302	0.049	0	1	PILRA	Up	Highly	Up_Highly
S100A9	0	0.979999314054939	0.339	0.086	0	1	S100A9	Up	Highly	Up_Highly
CLEC2B.1	0	0.974864181694963	0.469	0.233	0	1	CLEC2B	Up	Highly	Up_Highly
TPP1.1	0	0.971774518554507	0.415	0.248	0	1	TPP1	Up	Highly	Up_Highly
SAMHD1	0	0.970958473487517	0.381	0.162	0	1	SAMHD1	Up	Highly	Up_Highly
RHOB.1	0	0.967059155990851	0.487	0.416	0	1	RHOB	Up	Highly	Up_Highly
CARD16	0	0.965812122639174	0.423	0.172	0	1	CARD16	Up	Highly	Up_Highly
NFKBIA.1	0	0.960477980640436	0.636	0.543	0	1	NFKBIA	Up	Highly	Up_Highly
ARL4C.1	0	0.959910019891028	0.353	0.228	0	1	ARL4C	Up	Highly	Up_Highly
FUCA1	0	0.956394645808201	0.3	0.137	0	1	FUCA1	Up	Highly	Up_Highly
CD37	0	0.955356180841143	0.377	0.097	0	1	CD37	Up	Highly	Up_Highly
ARRB2	0	0.951975235382383	0.349	0.12	0	1	ARRB2	Up	Highly	Up_Highly
CD81.1	0	0.948128634509849	0.573	0.494	0	1	CD81	Up	Highly	Up_Highly
SYNGR2.1	0	0.946923758690865	0.414	0.225	0	1	SYNGR2	Up	Highly	Up_Highly
RB1	0	0.940573900033157	0.326	0.134	0	1	RB1	Up	Highly	Up_Highly
DUSP1.1	0	0.927187521382934	0.702	0.631	0	1	DUSP1	Up	Highly	Up_Highly
IQGAP2	0	0.919123598371095	0.299	0.084	0	1	IQGAP2	Up	Highly	Up_Highly
RGS2.1	0	0.912438111940676	0.436	0.308	0	1	RGS2	Up	Highly	Up_Highly
CTSA.1	0	0.908662826024079	0.457	0.362	0	1	CTSA	Up	Highly	Up_Highly
RAP2B	0	0.908120293611725	0.335	0.187	0	1	RAP2B	Up	Highly	Up_Highly
C5AR1	0	0.90561977753595	0.282	0.045	0	1	C5AR1	Up	Highly	Up_Highly
ARPC3.1	0	0.903694591341343	0.776	0.728	0	1	ARPC3	Up	Highly	Up_Highly
PPT1.1	0	0.901651440240635	0.484	0.393	0	1	PPT1	Up	Highly	Up_Highly
HCLS1	0	0.9003649908144	0.342	0.115	0	1	HCLS1	Up	Highly	Up_Highly
C15orf48	0	0.898918911012705	0.269	0.094	0	1	C15orf48	Up	Highly	Up_Highly
RHOG.1	0	0.890208571880497	0.403	0.245	0	1	RHOG	Up	Highly	Up_Highly
GIMAP4	0	0.879283482389446	0.329	0.088	0	1	GIMAP4	Up	Highly	Up_Highly
CEBPD.1	0	0.868644219475088	0.551	0.455	0	1	CEBPD	Up	Highly	Up_Highly
AP1B1	0	0.859157956207845	0.301	0.125	0	1	AP1B1	Up	Highly	Up_Highly
GLIPR1.1	0	0.856447388767455	0.432	0.25	0	1	GLIPR1	Up	Highly	Up_Highly
LILRB4	0	0.855976117608732	0.286	0.083	0	1	LILRB4	Up	Highly	Up_Highly
DNAJB1.1	0	0.84525232707783	0.632	0.575	0	1	DNAJB1	Up	Highly	Up_Highly
PLAU	0	0.843452406481875	0.296	0.138	0	1	PLAU	Up	Highly	Up_Highly
ZFP36L1.1	0	0.843043215069717	0.672	0.598	0	1	ZFP36L1	Up	Highly	Up_Highly
PLAUR.1	0	0.842422211013731	0.392	0.25	0	1	PLAUR	Up	Highly	Up_Highly
NCF4	0	0.840829243915574	0.287	0.082	0	1	NCF4	Up	Highly	Up_Highly
FAM49B.1	0	0.833350078316835	0.414	0.278	0	1	FAM49B	Up	Highly	Up_Highly
TBXAS1	0	0.823930445335788	0.286	0.103	0	1	TBXAS1	Up	Highly	Up_Highly
CORO1A	0	0.822734756590065	0.391	0.147	0	1	CORO1A	Up	Highly	Up_Highly
ARPC1B.1	0	0.822442817668195	0.602	0.494	0	1	ARPC1B	Up	Highly	Up_Highly
RNF13.1	0	0.820904665713227	0.363	0.249	0	1	RNF13	Up	Highly	Up_Highly
MPP1	0	0.820174183560584	0.303	0.143	0	1	MPP1	Up	Highly	Up_Highly
HAVCR2	0	0.811456866732295	0.277	0.075	0	1	HAVCR2	Up	Highly	Up_Highly
OAZ1.1	0	0.807567689824417	0.87	0.836	0	1	OAZ1	Up	Highly	Up_Highly
HLA-B.1	0	0.800315026604584	0.911	0.774	0	1	HLA-B	Up	Highly	Up_Highly
GPR183	0	0.799522393098492	0.354	0.16	0	1	GPR183	Up	Highly	Up_Highly
APLP2.1	0	0.798776664190734	0.552	0.499	0	1	APLP2	Up	Highly	Up_Highly
RASSF4	0	0.797555708035205	0.313	0.131	0	1	RASSF4	Up	Highly	Up_Highly
SPINT2	0	0.781748467036058	0.264	0.06	0	1	SPINT2	Up	Highly	Up_Highly
SLC7A7	0	0.759434601563797	0.254	0.067	0	1	SLC7A7	Up	Highly	Up_Highly
NRP1	0	0.758164438654603	0.292	0.141	0	1	NRP1	Up	Highly	Up_Highly
NAMPT.1	0	0.757914249228773	0.362	0.242	0	1	NAMPT	Up	Highly	Up_Highly
CD302	0	0.75777982915387	0.261	0.1	0	1	CD302	Up	Highly	Up_Highly
CD84	0	0.753424711562388	0.343	0.132	0	1	CD84	Up	Highly	Up_Highly
FRMD4B	0	0.752266160736021	0.315	0.177	0	1	FRMD4B	Up	Highly	Up_Highly
SAMSN1	0	0.750602661122095	0.279	0.052	0	1	SAMSN1	Up	Highly	Up_Highly
EVI2B	0	0.742306359059329	0.298	0.118	0	1	EVI2B	Up	Highly	Up_Highly
COTL1.1	0	0.741408215376486	0.539	0.462	0	1	COTL1	Up	Highly	Up_Highly
CASP1	0	0.740788438699056	0.271	0.08	0	1	CASP1	Up	Highly	Up_Highly
PTPRC	0	0.740353490955281	0.386	0.155	0	1	PTPRC	Up	Highly	Up_Highly
UBC.1	0	0.738457762305796	0.823	0.817	0	1	UBC	Up	Highly	Up_Highly
FXYD5.1	0	0.736632255842099	0.582	0.47	0	1	FXYD5	Up	Highly	Up_Highly
PLXDC2	0	0.732076658735798	0.283	0.118	0	1	PLXDC2	Up	Highly	Up_Highly
C1orf54.1	0	0.73121388981873	0.343	0.215	0	1	C1orf54	Up	Highly	Up_Highly
CD300A	0	0.719112837393387	0.253	0.056	0	1	CD300A	Up	Highly	Up_Highly
SIRPA	0	0.717975879543923	0.264	0.099	0	1	SIRPA	Up	Highly	Up_Highly
FOS.1	0	0.712738366622609	0.75	0.708	0	1	FOS	Up	Highly	Up_Highly
NCKAP1L	0	0.699274864741712	0.255	0.081	0	1	NCKAP1L	Up	Highly	Up_Highly
GPSM3	0	0.69349582665949	0.314	0.154	0	1	GPSM3	Up	Highly	Up_Highly
CXCR4	0	0.69174814044733	0.379	0.161	0	1	CXCR4	Up	Highly	Up_Highly
FERMT3	0	0.688239718956733	0.292	0.115	0	1	FERMT3	Up	Highly	Up_Highly
HLA-A.1	0	0.674891058332389	0.89	0.836	0	1	HLA-A	Up	Highly	Up_Highly
HSPA1B	0	0.671587210967269	0.658	0.609	0	1	HSPA1B	Up	Highly	Up_Highly
ATP6V1F.1	0	0.671320886193226	0.685	0.641	0	1	ATP6V1F	Up	Highly	Up_Highly
LYN	0	0.666589733733978	0.251	0.087	0	1	LYN	Up	Highly	Up_Highly
DOK2	0	0.658092655865904	0.261	0.091	0	1	DOK2	Up	Highly	Up_Highly
GADD45B	0	0.654428708682223	0.657	0.619	0	1	GADD45B	Up	Highly	Up_Highly
BMP2K	0	0.636674350035643	0.267	0.153	0	1	BMP2K	Up	Highly	Up_Highly
RAC1.1	0	0.62260302056622	0.782	0.762	0	1	RAC1	Up	Highly	Up_Highly
LCP1	0	0.611854945314292	0.34	0.157	0	1	LCP1	Up	Highly	Up_Highly
BST2.1	0	0.609879696874917	0.573	0.414	0	1	BST2	Up	Highly	Up_Highly
HSPA1A	0	0.593034395180749	0.846	0.821	0	1	HSPA1A	Up	Highly	Up_Highly
JUN	0	0.591938825039856	0.836	0.812	0	1	JUN	Up	Highly	Up_Highly
RGS10.1	0	0.56134613522558	0.626	0.419	0	1	RGS10	Up	Highly	Up_Highly
SH3BGRL3.1	0	0.555744722062171	0.788	0.763	0	1	SH3BGRL3	Up	Highly	Up_Highly
HSP90AA1.1	0	0.535264382833886	0.94	0.924	0	1	HSP90AA1	Up	Highly	Up_Highly
HLA-C.1	0	0.533834225506492	0.837	0.784	0	1	HLA-C	Up	Highly	Up_Highly
SNRPB	0	-0.500239025919998	0.362	0.619	0	1	SNRPB	Down	Highly	Down_Highly
MZT2B	0	-0.500264212632924	0.562	0.777	0	1	MZT2B	Down	Highly	Down_Highly
EEF1B2.1	0	-0.501666613894159	0.648	0.822	0	1	EEF1B2	Down	Highly	Down_Highly
RSL1D1	0	-0.502972693819957	0.267	0.522	0	1	RSL1D1	Down	Highly	Down_Highly
RPS13.1	0	-0.503483672418028	0.907	0.96	0	1	RPS13	Down	Highly	Down_Highly
SNHG18	0	-0.503519185065424	0.024	0.253	0	1	SNHG18	Down	Highly	Down_Highly
RPS14.1	0	-0.50484967953971	0.967	0.987	0	1	RPS14	Down	Highly	Down_Highly
SOD1	0	-0.505047201584488	0.55	0.752	0	1	SOD1	Down	Highly	Down_Highly
ZSWIM7.1	0	-0.508640861146882	0.18	0.392	0	1	ZSWIM7	Down	Highly	Down_Highly
FAM114A1	0	-0.512612011497274	0.073	0.331	0	1	FAM114A1	Down	Highly	Down_Highly
PDLIM2	0	-0.512743418489176	0.131	0.385	0	1	PDLIM2	Down	Highly	Down_Highly
ACTN1	0	-0.514839434115205	0.179	0.432	0	1	ACTN1	Down	Highly	Down_Highly
ITGB1.1	0	-0.515699619850541	0.374	0.587	0	1	ITGB1	Down	Highly	Down_Highly
PHPT1	0	-0.515992753631182	0.422	0.664	0	1	PHPT1	Down	Highly	Down_Highly
SF3B6	0	-0.516730746572957	0.422	0.68	0	1	SF3B6	Down	Highly	Down_Highly
RBM8A	0	-0.517294073489498	0.362	0.634	0	1	RBM8A	Down	Highly	Down_Highly
NHP2	0	-0.517941169705219	0.233	0.525	0	1	NHP2	Down	Highly	Down_Highly
EPB41L4A-AS1.1	0	-0.519116125883179	0.104	0.321	0	1	EPB41L4A-AS1	Down	Highly	Down_Highly
CCT8	0	-0.519340897669858	0.283	0.536	0	1	CCT8	Down	Highly	Down_Highly
RPS6	0	-0.520059475034385	0.921	0.968	0	1	RPS6	Down	Highly	Down_Highly
PALLD	0	-0.520274093412515	0.04	0.266	0	1	PALLD	Down	Highly	Down_Highly
RPL31.1	0	-0.520573340949817	0.854	0.932	0	1	RPL31	Down	Highly	Down_Highly
RHOBTB3	0	-0.520912755859157	0.097	0.327	0	1	RHOBTB3	Down	Highly	Down_Highly
CCT3	0	-0.521062115654233	0.303	0.542	0	1	CCT3	Down	Highly	Down_Highly
RPL41	0	-0.523570664537118	0.984	0.995	0	1	RPL41	Down	Highly	Down_Highly
PSIP1	0	-0.525032877555693	0.097	0.345	0	1	PSIP1	Down	Highly	Down_Highly
SEC31A	0	-0.525537022748078	0.161	0.436	0	1	SEC31A	Down	Highly	Down_Highly
IMPDH2.1	0	-0.525736019645068	0.13	0.402	0	1	IMPDH2	Down	Highly	Down_Highly
MAP4K4	0	-0.526035381452304	0.122	0.355	0	1	MAP4K4	Down	Highly	Down_Highly
EIF1AX	0	-0.526212038867273	0.331	0.597	0	1	EIF1AX	Down	Highly	Down_Highly
VKORC1	0	-0.526590059723069	0.368	0.618	0	1	VKORC1	Down	Highly	Down_Highly
ERH	0	-0.527111274167998	0.437	0.67	0	1	ERH	Down	Highly	Down_Highly
NUCKS1.1	0	-0.5271635169651	0.412	0.637	0	1	NUCKS1	Down	Highly	Down_Highly
TGFB1I1	0	-0.527873558592537	0.022	0.26	0	1	TGFB1I1	Down	Highly	Down_Highly
EEF1D.1	0	-0.528385500370539	0.721	0.87	0	1	EEF1D	Down	Highly	Down_Highly
PRKDC	0	-0.52903598313009	0.146	0.384	0	1	PRKDC	Down	Highly	Down_Highly
ZRANB2.1	0	-0.530609582182753	0.176	0.448	0	1	ZRANB2	Down	Highly	Down_Highly
SNHG7.1	0	-0.531415365236238	0.168	0.415	0	1	SNHG7	Down	Highly	Down_Highly
PPFIBP1	0	-0.531659555188739	0.041	0.269	0	1	PPFIBP1	Down	Highly	Down_Highly
HIST1H2AC	0	-0.533964890803786	0.112	0.307	0	1	HIST1H2AC	Down	Highly	Down_Highly
RPL6.1	0	-0.53439834775375	0.839	0.933	0	1	RPL6	Down	Highly	Down_Highly
CADM1.1	0	-0.534650006436243	0.197	0.447	0	1	CADM1	Down	Highly	Down_Highly
ACTG1	0	-0.536854487214571	0.827	0.912	0	1	ACTG1	Down	Highly	Down_Highly
PPDPF	0	-0.538091606634202	0.311	0.6	0	1	PPDPF	Down	Highly	Down_Highly
NME1	0	-0.540217699197933	0.274	0.54	0	1	NME1	Down	Highly	Down_Highly
LARP6	0	-0.540675882915273	0.028	0.291	0	1	LARP6	Down	Highly	Down_Highly
NREP	0	-0.541703214531477	0.036	0.273	0	1	NREP	Down	Highly	Down_Highly
CHPF	0	-0.542009094584103	0.025	0.254	0	1	CHPF	Down	Highly	Down_Highly
NDUFB11	0	-0.545258662099077	0.543	0.759	0	1	NDUFB11	Down	Highly	Down_Highly
EID1.1	0	-0.547691436436081	0.438	0.684	0	1	EID1	Down	Highly	Down_Highly
GADD45GIP1.1	0	-0.548712597392967	0.438	0.68	0	1	GADD45GIP1	Down	Highly	Down_Highly
FXYD6	0	-0.549894825567045	0.083	0.306	0	1	FXYD6	Down	Highly	Down_Highly
P4HB	0	-0.549953695435367	0.46	0.69	0	1	P4HB	Down	Highly	Down_Highly
EEF2.1	0	-0.550339032359621	0.512	0.75	0	1	EEF2	Down	Highly	Down_Highly
ATP5MC1	0	-0.55046254067048	0.372	0.64	0	1	ATP5MC1	Down	Highly	Down_Highly
RHOC	0	-0.550614755117532	0.358	0.616	0	1	RHOC	Down	Highly	Down_Highly
TMEM14A	0	-0.551285987173106	0.061	0.332	0	1	TMEM14A	Down	Highly	Down_Highly
PGAM1	0	-0.552919970335083	0.312	0.57	0	1	PGAM1	Down	Highly	Down_Highly
EBPL	0	-0.554450830741232	0.126	0.416	0	1	EBPL	Down	Highly	Down_Highly
SRSF10	0	-0.554744792127603	0.194	0.478	0	1	SRSF10	Down	Highly	Down_Highly
DUT	0	-0.55541914298313	0.257	0.542	0	1	DUT	Down	Highly	Down_Highly
RPS15.1	0	-0.556061529914787	0.969	0.983	0	1	RPS15	Down	Highly	Down_Highly
SEPT11	0	-0.559393921356225	0.193	0.455	0	1	SEPT11	Down	Highly	Down_Highly
RPL18	0	-0.559496632272257	0.865	0.946	0	1	RPL18	Down	Highly	Down_Highly
SRSF11	0	-0.559615231591461	0.334	0.618	0	1	SRSF11	Down	Highly	Down_Highly
LSM7.1	0	-0.561585293082928	0.417	0.687	0	1	LSM7	Down	Highly	Down_Highly
TUBA1A	0	-0.562108373984972	0.403	0.622	0	1	TUBA1A	Down	Highly	Down_Highly
PDLIM7	0	-0.562486440095545	0.092	0.338	0	1	PDLIM7	Down	Highly	Down_Highly
EMP1	0	-0.562977763561368	0.075	0.28	0	1	EMP1	Down	Highly	Down_Highly
RACK1	0	-0.563062787470704	0.828	0.924	0	1	RACK1	Down	Highly	Down_Highly
SEC61B	0	-0.563120614774298	0.564	0.77	0	1	SEC61B	Down	Highly	Down_Highly
TCEA3	0	-0.563189560405136	0.021	0.273	0	1	TCEA3	Down	Highly	Down_Highly
RPL22.1	0	-0.565343735231217	0.835	0.929	0	1	RPL22	Down	Highly	Down_Highly
DDIT4	0	-0.565870834818546	0.29	0.509	0	1	DDIT4	Down	Highly	Down_Highly
PSMB4.1	0	-0.57100113797107	0.238	0.503	0	1	PSMB4	Down	Highly	Down_Highly
PRDX6.1	0	-0.572764543364875	0.412	0.655	0	1	PRDX6	Down	Highly	Down_Highly
MRC2.1	0	-0.572823637577028	0.082	0.292	0	1	MRC2	Down	Highly	Down_Highly
TMEM45A	0	-0.575811537809226	0.027	0.287	0	1	TMEM45A	Down	Highly	Down_Highly
CD99	0	-0.576845793720809	0.557	0.754	0	1	CD99	Down	Highly	Down_Highly
GPX7	0	-0.577992654191574	0.032	0.313	0	1	GPX7	Down	Highly	Down_Highly
LMO7	0	-0.579697642037421	0.028	0.264	0	1	LMO7	Down	Highly	Down_Highly
ARGLU1	0	-0.579700929390366	0.251	0.53	0	1	ARGLU1	Down	Highly	Down_Highly
PSMD4.1	0	-0.584561068648732	0.316	0.572	0	1	PSMD4	Down	Highly	Down_Highly
CERCAM	0	-0.585024533900159	0.03	0.258	0	1	CERCAM	Down	Highly	Down_Highly
HNRNPA1	0	-0.585167001401057	0.611	0.816	0	1	HNRNPA1	Down	Highly	Down_Highly
CREB3L1	0	-0.586539499340261	0.03	0.273	0	1	CREB3L1	Down	Highly	Down_Highly
RPL32.1	0	-0.588505077995718	0.956	0.987	0	1	RPL32	Down	Highly	Down_Highly
RPL14.1	0	-0.590230026742364	0.832	0.93	0	1	RPL14	Down	Highly	Down_Highly
PHGDH	0	-0.590690968142248	0.026	0.265	0	1	PHGDH	Down	Highly	Down_Highly
ILF2	0	-0.591668762475044	0.237	0.52	0	1	ILF2	Down	Highly	Down_Highly
OST4	0	-0.592046177924806	0.679	0.85	0	1	OST4	Down	Highly	Down_Highly
ATP5PF	0	-0.594486767840656	0.608	0.806	0	1	ATP5PF	Down	Highly	Down_Highly
PLP2	0	-0.599022311450117	0.179	0.486	0	1	PLP2	Down	Highly	Down_Highly
RABAC1	0	-0.59984510150195	0.415	0.684	0	1	RABAC1	Down	Highly	Down_Highly
RAB2A	0	-0.600401287657294	0.364	0.645	0	1	RAB2A	Down	Highly	Down_Highly
GGH	0	-0.60337040626841	0.063	0.295	0	1	GGH	Down	Highly	Down_Highly
RPS27A.1	0	-0.604125767300222	0.955	0.986	0	1	RPS27A	Down	Highly	Down_Highly
RPSA	0	-0.605269985556308	0.722	0.87	0	1	RPSA	Down	Highly	Down_Highly
IFITM2	0	-0.607616906114836	0.371	0.62	0	1	IFITM2	Down	Highly	Down_Highly
C9orf3.1	0	-0.60866707342313	0.026	0.278	0	1	C9orf3	Down	Highly	Down_Highly
TXN	0	-0.610116387502695	0.647	0.832	0	1	TXN	Down	Highly	Down_Highly
BAMBI	0	-0.612138968191982	0.043	0.271	0	1	BAMBI	Down	Highly	Down_Highly
EIF3E.1	0	-0.612266817624434	0.451	0.719	0	1	EIF3E	Down	Highly	Down_Highly
P3H1.1	0	-0.613284311955537	0.06	0.326	0	1	P3H1	Down	Highly	Down_Highly
PARK7	0	-0.614282488813883	0.538	0.768	0	1	PARK7	Down	Highly	Down_Highly
LY6E.1	0	-0.614716465375859	0.411	0.639	0	1	LY6E	Down	Highly	Down_Highly
RPL29.1	0	-0.615056051450478	0.877	0.955	0	1	RPL29	Down	Highly	Down_Highly
SNRPD1.1	0	-0.617223895043167	0.359	0.637	0	1	SNRPD1	Down	Highly	Down_Highly
RPS15A.1	0	-0.617790956955952	0.925	0.968	0	1	RPS15A	Down	Highly	Down_Highly
TRIR.1	0	-0.619882882919659	0.434	0.694	0	1	TRIR	Down	Highly	Down_Highly
TNFRSF12A.1	0	-0.619974025940878	0.116	0.327	0	1	TNFRSF12A	Down	Highly	Down_Highly
PPP1R14B	0	-0.620351345848129	0.286	0.52	0	1	PPP1R14B	Down	Highly	Down_Highly
REXO2	0	-0.622748347829581	0.198	0.49	0	1	REXO2	Down	Highly	Down_Highly
CYC1	0	-0.623119018796964	0.302	0.579	0	1	CYC1	Down	Highly	Down_Highly
RPS17	0	-0.623315450246607	0.63	0.819	0	1	RPS17	Down	Highly	Down_Highly
TAGLN2	0	-0.623851557494675	0.39	0.656	0	1	TAGLN2	Down	Highly	Down_Highly
VIM.1	0	-0.626296179036105	0.893	0.953	0	1	VIM	Down	Highly	Down_Highly
SNRPE	0	-0.629214593646275	0.39	0.668	0	1	SNRPE	Down	Highly	Down_Highly
RPL24.1	0	-0.630614105600355	0.818	0.933	0	1	RPL24	Down	Highly	Down_Highly
CRABP2	0	-0.631073537401671	0.033	0.263	0	1	CRABP2	Down	Highly	Down_Highly
FAM162A.1	0	-0.635428723442228	0.263	0.496	0	1	FAM162A	Down	Highly	Down_Highly
PLEKHA5	0	-0.635685103853956	0.093	0.321	0	1	PLEKHA5	Down	Highly	Down_Highly
RAN	0	-0.63584404458582	0.507	0.733	0	1	RAN	Down	Highly	Down_Highly
SON.1	0	-0.643654731967852	0.477	0.717	0	1	SON	Down	Highly	Down_Highly
SGCB	0	-0.654086662671323	0.023	0.325	0	1	SGCB	Down	Highly	Down_Highly
CRNDE	0	-0.656148655761964	0.035	0.321	0	1	CRNDE	Down	Highly	Down_Highly
CHCHD2.1	0	-0.657164444871827	0.675	0.849	0	1	CHCHD2	Down	Highly	Down_Highly
NDUFS5.1	0	-0.660731677065356	0.619	0.829	0	1	NDUFS5	Down	Highly	Down_Highly
RPL23A.1	0	-0.662762736570825	0.877	0.962	0	1	RPL23A	Down	Highly	Down_Highly
PTTG1	0	-0.664371736252716	0.115	0.307	0	1	PTTG1	Down	Highly	Down_Highly
FDPS	0	-0.667805432194126	0.19	0.485	0	1	FDPS	Down	Highly	Down_Highly
SNAI2	0	-0.668951532043938	0.021	0.269	0	1	SNAI2	Down	Highly	Down_Highly
RPS2	0	-0.671400501840058	0.961	0.987	0	1	RPS2	Down	Highly	Down_Highly
GPC1	0	-0.671918299050967	0.024	0.265	0	1	GPC1	Down	Highly	Down_Highly
ACP5.1	0	-0.672941161305725	0.587	0.381	0	1	ACP5	Down	Highly	Down_Highly
SEM1	0	-0.673450563331093	0.54	0.769	0	1	SEM1	Down	Highly	Down_Highly
RPL26.1	0	-0.674093104200996	0.942	0.981	0	1	RPL26	Down	Highly	Down_Highly
RPS23.1	0	-0.67539588636237	0.938	0.98	0	1	RPS23	Down	Highly	Down_Highly
RPL7A	0	-0.675707583276044	0.831	0.929	0	1	RPL7A	Down	Highly	Down_Highly
PFN2	0	-0.681782263380224	0.053	0.344	0	1	PFN2	Down	Highly	Down_Highly
LUC7L3.1	0	-0.6836468078478	0.245	0.519	0	1	LUC7L3	Down	Highly	Down_Highly
RPL10	0	-0.683947106745735	0.984	0.992	0	1	RPL10	Down	Highly	Down_Highly
COX7A1	0	-0.684255643056984	0.04	0.285	0	1	COX7A1	Down	Highly	Down_Highly
SERBP1	0	-0.684264682649646	0.426	0.688	0	1	SERBP1	Down	Highly	Down_Highly
RANBP1	0	-0.684810175348402	0.337	0.627	0	1	RANBP1	Down	Highly	Down_Highly
YWHAQ	0	-0.685045460514282	0.259	0.585	0	1	YWHAQ	Down	Highly	Down_Highly
RCN1	0	-0.688643951772643	0.087	0.398	0	1	RCN1	Down	Highly	Down_Highly
PPA1	0	-0.68873153035356	0.213	0.507	0	1	PPA1	Down	Highly	Down_Highly
LAMA4	0	-0.689107353336919	0.03	0.293	0	1	LAMA4	Down	Highly	Down_Highly
RPL18A.1	0	-0.691922673532904	0.931	0.979	0	1	RPL18A	Down	Highly	Down_Highly
TCEAL9.1	0	-0.693551652539639	0.274	0.536	0	1	TCEAL9	Down	Highly	Down_Highly
MDH2.1	0	-0.695300021340795	0.307	0.581	0	1	MDH2	Down	Highly	Down_Highly
CRIP2	0	-0.695514787868551	0.025	0.276	0	1	CRIP2	Down	Highly	Down_Highly
LY6K.1	0	-0.695852150635721	0.049	0.29	0	1	LY6K	Down	Highly	Down_Highly
RPL36.1	0	-0.699782527725372	0.916	0.975	0	1	RPL36	Down	Highly	Down_Highly
RCN2	0	-0.700998716917191	0.117	0.441	0	1	RCN2	Down	Highly	Down_Highly
PYCR1	0	-0.702078635882285	0.046	0.354	0	1	PYCR1	Down	Highly	Down_Highly
RPS3A.1	0	-0.703675937067554	0.9	0.963	0	1	RPS3A	Down	Highly	Down_Highly
SLC25A6	0	-0.705828058898451	0.644	0.83	0	1	SLC25A6	Down	Highly	Down_Highly
RPLP0	0	-0.705915480772845	0.765	0.903	0	1	RPLP0	Down	Highly	Down_Highly
MFGE8	0	-0.706566761020947	0.026	0.298	0	1	MFGE8	Down	Highly	Down_Highly
RPL13.1	0	-0.707389977420408	0.976	0.993	0	1	RPL13	Down	Highly	Down_Highly
FAT1.1	0	-0.707483062764229	0.02	0.303	0	1	FAT1	Down	Highly	Down_Highly
CAVIN1	0	-0.711167502379265	0.036	0.309	0	1	CAVIN1	Down	Highly	Down_Highly
ZFAS1.1	0	-0.711863039915404	0.508	0.716	0	1	ZFAS1	Down	Highly	Down_Highly
RPS21.1	0	-0.712419341778229	0.763	0.905	0	1	RPS21	Down	Highly	Down_Highly
NUCB2	0	-0.713070934097226	0.18	0.493	0	1	NUCB2	Down	Highly	Down_Highly
OSTC	0	-0.715758470973746	0.416	0.69	0	1	OSTC	Down	Highly	Down_Highly
KRT10	0	-0.716459111973893	0.322	0.645	0	1	KRT10	Down	Highly	Down_Highly
HES4	0	-0.718682889772323	0.09	0.327	0	1	HES4	Down	Highly	Down_Highly
ZFHX4	0	-0.719585442297308	0.019	0.279	0	1	ZFHX4	Down	Highly	Down_Highly
GTF2A2.1	0	-0.722579202742156	0.296	0.577	0	1	GTF2A2	Down	Highly	Down_Highly
EDIL3	0	-0.723464400540694	0.02	0.258	0	1	EDIL3	Down	Highly	Down_Highly
PLS3	0	-0.726084078533384	0.052	0.365	0	1	PLS3	Down	Highly	Down_Highly
SRM	0	-0.726621282195958	0.218	0.528	0	1	SRM	Down	Highly	Down_Highly
FERMT2	0	-0.727407089770009	0.026	0.31	0	1	FERMT2	Down	Highly	Down_Highly
CKAP4	0	-0.729256716321441	0.05	0.336	0	1	CKAP4	Down	Highly	Down_Highly
PSMB5	0	-0.731694427609513	0.312	0.62	0	1	PSMB5	Down	Highly	Down_Highly
UBE2S	0	-0.734935099477069	0.203	0.443	0	1	UBE2S	Down	Highly	Down_Highly
LMAN1	0	-0.740928185392629	0.249	0.552	0	1	LMAN1	Down	Highly	Down_Highly
MYC.1	0	-0.743653121305717	0.155	0.339	0	1	MYC	Down	Highly	Down_Highly
SSR2	0	-0.74498933560219	0.472	0.737	0	1	SSR2	Down	Highly	Down_Highly
CALU	0	-0.746144117156397	0.251	0.543	0	1	CALU	Down	Highly	Down_Highly
PPIB.1	0	-0.752268134660062	0.658	0.852	0	1	PPIB	Down	Highly	Down_Highly
EFEMP2	0	-0.754095894205037	0.032	0.332	0	1	EFEMP2	Down	Highly	Down_Highly
MZT2A.1	0	-0.754945579895965	0.287	0.595	0	1	MZT2A	Down	Highly	Down_Highly
MMP2	0	-0.758059273615925	0.113	0.369	0	1	MMP2	Down	Highly	Down_Highly
DLX5.1	0	-0.759446958764704	0.035	0.311	0	1	DLX5	Down	Highly	Down_Highly
SRI.1	0	-0.761360714386772	0.303	0.592	0	1	SRI	Down	Highly	Down_Highly
GSTM3.1	0	-0.764311712732671	0.066	0.38	0	1	GSTM3	Down	Highly	Down_Highly
RPS28.1	0	-0.766710399629693	0.947	0.982	0	1	RPS28	Down	Highly	Down_Highly
MAGED1	0	-0.767888416563754	0.055	0.375	0	1	MAGED1	Down	Highly	Down_Highly
CKS1B	0	-0.77393628822961	0.138	0.385	0	1	CKS1B	Down	Highly	Down_Highly
RPL11.1	0	-0.774640989416255	0.952	0.987	0	1	RPL11	Down	Highly	Down_Highly
LAPTM4B	0	-0.775536638696772	0.08	0.369	0	1	LAPTM4B	Down	Highly	Down_Highly
LOX.1	0	-0.77772116220606	0.038	0.297	0	1	LOX	Down	Highly	Down_Highly
BSG.1	0	-0.778165090885796	0.434	0.69	0	1	BSG	Down	Highly	Down_Highly
COPS3.1	0	-0.778401863119305	0.159	0.435	0	1	COPS3	Down	Highly	Down_Highly
NCOR1.1	0	-0.78334213578181	0.199	0.486	0	1	NCOR1	Down	Highly	Down_Highly
APP	0	-0.783529976713081	0.187	0.496	0	1	APP	Down	Highly	Down_Highly
ENAH.1	0	-0.791996319410088	0.033	0.326	0	1	ENAH	Down	Highly	Down_Highly
ITM2C	0	-0.79324249779198	0.053	0.35	0	1	ITM2C	Down	Highly	Down_Highly
KDELR2	0	-0.793267250710424	0.398	0.686	0	1	KDELR2	Down	Highly	Down_Highly
RPS7	0	-0.799275914837194	0.85	0.947	0	1	RPS7	Down	Highly	Down_Highly
FLNA.1	0	-0.799638813801884	0.219	0.536	0	1	FLNA	Down	Highly	Down_Highly
GPX8	0	-0.803695009436672	0.038	0.37	0	1	GPX8	Down	Highly	Down_Highly
RPS4X.1	0	-0.804024811052241	0.928	0.979	0	1	RPS4X	Down	Highly	Down_Highly
RPL8.1	0	-0.805932504702188	0.914	0.973	0	1	RPL8	Down	Highly	Down_Highly
UQCRH.1	0	-0.808724088925952	0.633	0.835	0	1	UQCRH	Down	Highly	Down_Highly
RPL3	0	-0.809911928083678	0.885	0.963	0	1	RPL3	Down	Highly	Down_Highly
S100A16	0	-0.811408465989119	0.028	0.295	0	1	S100A16	Down	Highly	Down_Highly
RPL10A.1	0	-0.817723296811991	0.811	0.938	0	1	RPL10A	Down	Highly	Down_Highly
ARF4	0	-0.818972832912348	0.335	0.647	0	1	ARF4	Down	Highly	Down_Highly
GAPDH	0	-0.820736579141154	0.896	0.954	0	1	GAPDH	Down	Highly	Down_Highly
CSRP2	0	-0.822190393175795	0.06	0.353	0	1	CSRP2	Down	Highly	Down_Highly
EMILIN1.1	0	-0.824804423034518	0.042	0.335	0	1	EMILIN1	Down	Highly	Down_Highly
RPL4.1	0	-0.824894315816726	0.672	0.86	0	1	RPL4	Down	Highly	Down_Highly
RPL7.1	0	-0.828011677964811	0.924	0.965	0	1	RPL7	Down	Highly	Down_Highly
NPM1.1	0	-0.828062808291727	0.641	0.835	0	1	NPM1	Down	Highly	Down_Highly
SOX4	0	-0.836304908585718	0.22	0.581	0	1	SOX4	Down	Highly	Down_Highly
MT1X.1	0	-0.836541813967441	0.264	0.491	0	1	MT1X	Down	Highly	Down_Highly
RPS18.1	0	-0.839200439980244	0.978	0.994	0	1	RPS18	Down	Highly	Down_Highly
PLOD2.1	0	-0.843443683129359	0.032	0.316	0	1	PLOD2	Down	Highly	Down_Highly
BNIP3.1	0	-0.844944711411746	0.162	0.381	0	1	BNIP3	Down	Highly	Down_Highly
PRRX1	0	-0.846273425915014	0.033	0.329	0	1	PRRX1	Down	Highly	Down_Highly
PDLIM4.1	0	-0.846605984790715	0.056	0.39	0	1	PDLIM4	Down	Highly	Down_Highly
TTC3.1	0	-0.84799534506277	0.23	0.553	0	1	TTC3	Down	Highly	Down_Highly
P4HA2.1	0	-0.848750960972652	0.056	0.356	0	1	P4HA2	Down	Highly	Down_Highly
CD320.1	0	-0.849232510683861	0.078	0.402	0	1	CD320	Down	Highly	Down_Highly
H2AFZ	0	-0.849943260050854	0.575	0.768	0	1	H2AFZ	Down	Highly	Down_Highly
CDH11	0	-0.852936814936295	0.03	0.327	0	1	CDH11	Down	Highly	Down_Highly
LDHB	0	-0.853406001253686	0.442	0.717	0	1	LDHB	Down	Highly	Down_Highly
RPS27.1	0	-0.857003566249946	0.97	0.99	0	1	RPS27	Down	Highly	Down_Highly
MAGED2	0	-0.858685963602175	0.165	0.501	0	1	MAGED2	Down	Highly	Down_Highly
SRPX	0	-0.86025912889849	0.022	0.277	0	1	SRPX	Down	Highly	Down_Highly
RPS8.1	0	-0.865134192136328	0.944	0.983	0	1	RPS8	Down	Highly	Down_Highly
RPL37.1	0	-0.865419359985885	0.883	0.965	0	1	RPL37	Down	Highly	Down_Highly
BEX3.1	0	-0.867597734617519	0.304	0.588	0	1	BEX3	Down	Highly	Down_Highly
RPL35A.1	0	-0.871417269770162	0.889	0.969	0	1	RPL35A	Down	Highly	Down_Highly
HSPG2	0	-0.879056898920807	0.038	0.297	0	1	HSPG2	Down	Highly	Down_Highly
MIF.1	0	-0.880086147325505	0.29	0.621	0	1	MIF	Down	Highly	Down_Highly
FKBP11	0	-0.880935070878168	0.093	0.428	0	1	FKBP11	Down	Highly	Down_Highly
FKBP7	0	-0.881521133495912	0.063	0.393	0	1	FKBP7	Down	Highly	Down_Highly
KCNQ1OT1	0	-0.882742538892357	0.08	0.336	0	1	KCNQ1OT1	Down	Highly	Down_Highly
RPS5.1	0	-0.883450325848757	0.823	0.937	0	1	RPS5	Down	Highly	Down_Highly
FGFR1	0	-0.890630426454388	0.064	0.363	0	1	FGFR1	Down	Highly	Down_Highly
KDELR3	0	-0.892052010244647	0.048	0.38	0	1	KDELR3	Down	Highly	Down_Highly
GJA1	0	-0.892188924958109	0.074	0.385	0	1	GJA1	Down	Highly	Down_Highly
COPZ2	0	-0.903782714376544	0.109	0.434	0	1	COPZ2	Down	Highly	Down_Highly
SEC61G.1	0	-0.904696459815166	0.591	0.831	0	1	SEC61G	Down	Highly	Down_Highly
PTH1R.1	0	-0.907074408733911	0.043	0.3	0	1	PTH1R	Down	Highly	Down_Highly
MORF4L2.1	0	-0.909562230852549	0.265	0.613	0	1	MORF4L2	Down	Highly	Down_Highly
RPS3.1	0	-0.90978344324501	0.906	0.974	0	1	RPS3	Down	Highly	Down_Highly
ENO1.1	0	-0.910417072641083	0.643	0.828	0	1	ENO1	Down	Highly	Down_Highly
SDC2	0	-0.921642271925231	0.23	0.522	0	1	SDC2	Down	Highly	Down_Highly
HIST1H1C.1	0	-0.925964096020114	0.19	0.44	0	1	HIST1H1C	Down	Highly	Down_Highly
TUBB	0	-0.936178886838618	0.508	0.748	0	1	TUBB	Down	Highly	Down_Highly
MT1E.1	0	-0.9364842733448	0.117	0.393	0	1	MT1E	Down	Highly	Down_Highly
C12orf57	0	-0.949980176893929	0.255	0.599	0	1	C12orf57	Down	Highly	Down_Highly
RUNX2	0	-0.955203572527398	0.099	0.447	0	1	RUNX2	Down	Highly	Down_Highly
MAP1B	0	-0.972699909211182	0.032	0.328	0	1	MAP1B	Down	Highly	Down_Highly
RPL37A.1	0	-0.972779546743471	0.903	0.975	0	1	RPL37A	Down	Highly	Down_Highly
MDFI.1	0	-0.974317206968147	0.055	0.407	0	1	MDFI	Down	Highly	Down_Highly
PDCD5.1	0	-0.978497949105031	0.333	0.635	0	1	PDCD5	Down	Highly	Down_Highly
PPIC	0	-0.979976516830013	0.145	0.528	0	1	PPIC	Down	Highly	Down_Highly
RPL5.1	0	-0.983092272533915	0.811	0.939	0	1	RPL5	Down	Highly	Down_Highly
MT2A.1	0	-0.988667136132611	0.385	0.687	0	1	MT2A	Down	Highly	Down_Highly
LMNA	0	-0.989226355796402	0.398	0.698	0	1	LMNA	Down	Highly	Down_Highly
CDKN2A	0	-0.991172674422614	0.128	0.415	0	1	CDKN2A	Down	Highly	Down_Highly
GNG11.1	0	-0.992220869648447	0.077	0.349	0	1	GNG11	Down	Highly	Down_Highly
LDHA	0	-0.994336586422055	0.535	0.793	0	1	LDHA	Down	Highly	Down_Highly
MARCKSL1	0	-1.0230451977895	0.101	0.442	0	1	MARCKSL1	Down	Highly	Down_Highly
RCN3	0	-1.02503560381749	0.113	0.476	0	1	RCN3	Down	Highly	Down_Highly
TNC.1	0	-1.02744723995026	0.051	0.361	0	1	TNC	Down	Highly	Down_Highly
RRBP1	0	-1.02762607596687	0.304	0.632	0	1	RRBP1	Down	Highly	Down_Highly
RPL30.1	0	-1.0296305753217	0.89	0.965	0	1	RPL30	Down	Highly	Down_Highly
CCDC80.1	0	-1.03437451035757	0.039	0.325	0	1	CCDC80	Down	Highly	Down_Highly
CAVIN3	0	-1.05941889916882	0.074	0.471	0	1	CAVIN3	Down	Highly	Down_Highly
FSTL1	0	-1.06345599875541	0.051	0.374	0	1	FSTL1	Down	Highly	Down_Highly
AEBP1	0	-1.07666778692791	0.037	0.316	0	1	AEBP1	Down	Highly	Down_Highly
S100A10.1	0	-1.0966326206208	0.773	0.895	0	1	S100A10	Down	Highly	Down_Highly
CLU	0	-1.10069929218558	0.031	0.281	0	1	CLU	Down	Highly	Down_Highly
RGS3	0	-1.10477398045323	0.091	0.442	0	1	RGS3	Down	Highly	Down_Highly
PRDX4	0	-1.10613187649864	0.354	0.688	0	1	PRDX4	Down	Highly	Down_Highly
HILPDA	0	-1.10798760580154	0.057	0.297	0	1	HILPDA	Down	Highly	Down_Highly
DPT	0	-1.11103898552249	0.068	0.317	0	1	DPT	Down	Highly	Down_Highly
TIMP3	0	-1.12146819539025	0.052	0.32	0	1	TIMP3	Down	Highly	Down_Highly
FBLN1.1	0	-1.1411119139065	0.033	0.302	0	1	FBLN1	Down	Highly	Down_Highly
SELENOM	0	-1.14248519842662	0.177	0.557	0	1	SELENOM	Down	Highly	Down_Highly
ALPL	0	-1.14685478146585	0.091	0.393	0	1	ALPL	Down	Highly	Down_Highly
FKBP10.1	0	-1.14759939299372	0.071	0.475	0	1	FKBP10	Down	Highly	Down_Highly
PRDX2.1	0	-1.18279354850237	0.204	0.53	0	1	PRDX2	Down	Highly	Down_Highly
DSTN	0	-1.18927265722933	0.396	0.731	0	1	DSTN	Down	Highly	Down_Highly
CNN3	0	-1.19317674761414	0.05	0.464	0	1	CNN3	Down	Highly	Down_Highly
ACAN	0	-1.20387710972939	0.024	0.25	0	1	ACAN	Down	Highly	Down_Highly
ADIRF.1	0	-1.21774654948448	0.064	0.32	0	1	ADIRF	Down	Highly	Down_Highly
THY1.1	0	-1.22836035792697	0.049	0.274	0	1	THY1	Down	Highly	Down_Highly
SERPINE2	0	-1.23101663408452	0.04	0.361	0	1	SERPINE2	Down	Highly	Down_Highly
COL5A1.1	0	-1.23616643358768	0.054	0.428	0	1	COL5A1	Down	Highly	Down_Highly
VCAN	0	-1.2961366128319	0.082	0.409	0	1	VCAN	Down	Highly	Down_Highly
CRYAB.1	0	-1.30844240957412	0.052	0.331	0	1	CRYAB	Down	Highly	Down_Highly
MXRA8	0	-1.31251553496564	0.088	0.495	0	1	MXRA8	Down	Highly	Down_Highly
CTGF	0	-1.35069883202829	0.027	0.276	0	1	CTGF	Down	Highly	Down_Highly
POSTN.1	0	-1.41799609595524	0.057	0.259	0	1	POSTN	Down	Highly	Down_Highly
MDK	0	-1.42501526051354	0.105	0.471	0	1	MDK	Down	Highly	Down_Highly
COL12A1	0	-1.42858672016125	0.042	0.338	0	1	COL12A1	Down	Highly	Down_Highly
MYL9.1	0	-1.44273248258237	0.106	0.429	0	1	MYL9	Down	Highly	Down_Highly
ID1.1	0	-1.44578178214967	0.11	0.467	0	1	ID1	Down	Highly	Down_Highly
ACTA2.1	0	-1.4928303478465	0.081	0.278	0	1	ACTA2	Down	Highly	Down_Highly
CTHRC1	0	-1.49837123019271	0.116	0.504	0	1	CTHRC1	Down	Highly	Down_Highly
CKB.1	0	-1.52025587285133	0.396	0.631	0	1	CKB	Down	Highly	Down_Highly
S100A13.1	0	-1.54425192203493	0.273	0.667	0	1	S100A13	Down	Highly	Down_Highly
CLEC11A	0	-1.57176264323547	0.268	0.648	0	1	CLEC11A	Down	Highly	Down_Highly
CPE.1	0	-1.5728698986555	0.121	0.528	0	1	CPE	Down	Highly	Down_Highly
COL6A1	0	-1.590809183607	0.114	0.553	0	1	COL6A1	Down	Highly	Down_Highly
IGFBP5	0	-1.60621543450045	0.064	0.31	0	1	IGFBP5	Down	Highly	Down_Highly
TIMP1.1	0	-1.61696981280631	0.646	0.76	0	1	TIMP1	Down	Highly	Down_Highly
COL5A2	0	-1.62221183220442	0.127	0.538	0	1	COL5A2	Down	Highly	Down_Highly
ID3.1	0	-1.63243620684885	0.347	0.727	0	1	ID3	Down	Highly	Down_Highly
NNMT	0	-1.67764819515244	0.102	0.484	0	1	NNMT	Down	Highly	Down_Highly
COL6A2	0	-1.67962925841884	0.113	0.547	0	1	COL6A2	Down	Highly	Down_Highly
NDUFA4L2.1	0	-1.70199296397239	0.097	0.338	0	1	NDUFA4L2	Down	Highly	Down_Highly
CYR61	0	-1.70534288630881	0.056	0.397	0	1	CYR61	Down	Highly	Down_Highly
COL6A3	0	-1.72979620219802	0.067	0.405	0	1	COL6A3	Down	Highly	Down_Highly
TPM1.1	0	-1.75455672044809	0.285	0.677	0	1	TPM1	Down	Highly	Down_Highly
TAGLN.1	0	-1.76839955743022	0.078	0.289	0	1	TAGLN	Down	Highly	Down_Highly
BGN	0	-1.77981283166846	0.108	0.563	0	1	BGN	Down	Highly	Down_Highly
SERPINH1.1	0	-1.78842306865258	0.246	0.705	0	1	SERPINH1	Down	Highly	Down_Highly
TPM2.1	0	-1.85822922904467	0.256	0.611	0	1	TPM2	Down	Highly	Down_Highly
PTN	0	-1.92088400965074	0.116	0.505	0	1	PTN	Down	Highly	Down_Highly
PCOLCE	0	-1.92999459576568	0.154	0.576	0	1	PCOLCE	Down	Highly	Down_Highly
HAPLN1.1	0	-1.97366953671448	0.042	0.287	0	1	HAPLN1	Down	Highly	Down_Highly
DCN.1	0	-2.01957115709284	0.148	0.541	0	1	DCN	Down	Highly	Down_Highly
FN1	0	-2.02330677621162	0.227	0.604	0	1	FN1	Down	Highly	Down_Highly
MGP.1	0	-2.11585721172073	0.127	0.47	0	1	MGP	Down	Highly	Down_Highly
CALD1.1	0	-2.15565435625365	0.146	0.615	0	1	CALD1	Down	Highly	Down_Highly
SPARC	0	-2.36017912971045	0.514	0.855	0	1	SPARC	Down	Highly	Down_Highly
IGFBP7.1	0	-2.46787327838071	0.204	0.498	0	1	IGFBP7	Down	Highly	Down_Highly
LUM.1	0	-2.60393567106096	0.394	0.715	0	1	LUM	Down	Highly	Down_Highly
COL3A1	0	-2.61274322064818	0.255	0.654	0	1	COL3A1	Down	Highly	Down_Highly
COL11A1.1	0	-2.66364201111841	0.082	0.404	0	1	COL11A1	Down	Highly	Down_Highly
COL1A2	0	-2.6963821067184	0.571	0.851	0	1	COL1A2	Down	Highly	Down_Highly
COL1A1	0	-3.19231541545378	0.536	0.834	0	1	COL1A1	Down	Highly	Down_Highly
BASP1.1	5.05274220726617e-306	-0.51250079210995	0.234	0.408	1.35357910990453e-301	1	BASP1	Down	Highly	Down_Highly
IFITM5.1	3.92032632571856e-305	-1.04692133278835	0.172	0.325	1.05021621939674e-300	1	IFITM5	Down	Highly	Down_Highly
IFNGR1.1	1.38737961060027e-286	0.719028701246915	0.336	0.229	3.71665123883705e-282	1	IFNGR1	Up	Highly	Up_Highly
CD9.1	3.72590171278061e-282	0.775862848725997	0.612	0.595	9.98131809836798e-278	1	CD9	Up	Highly	Up_Highly
HMGB2	4.16931499783363e-278	-0.713521515031996	0.269	0.443	1.11691779476965e-273	1	HMGB2	Down	Highly	Down_Highly
MCOLN1	1.31053316410456e-272	0.681313726063447	0.266	0.166	3.51078729331969e-268	1	MCOLN1	Up	Highly	Up_Highly
STMN1	3.93816905583738e-268	-0.761555573857552	0.414	0.562	1.05499610836828e-263	1	STMN1	Down	Highly	Down_Highly
SERPINF1.1	8.81228684707555e-267	-1.16905223164748	0.337	0.492	2.36072352346307e-262	1	SERPINF1	Down	Highly	Down_Highly
EVI2A	2.76281933851839e-262	0.571380847772002	0.253	0.145	7.40131672595692e-258	1	EVI2A	Up	Highly	Up_Highly
LGALS3.1	1.31744142074154e-253	0.693609035571159	0.65	0.625	3.52929382202452e-249	1	LGALS3	Up	Highly	Up_Highly
PRDX1	4.40415319691548e-253	0.527100662458983	0.767	0.789	1.17982859992169e-248	1	PRDX1	Up	Highly	Up_Highly
M6PR.1	5.66263463821417e-253	0.702943858256075	0.326	0.231	1.51696319323119e-248	1	M6PR	Up	Highly	Up_Highly
TMBIM6.1	2.24154200960377e-252	0.500228851579446	0.677	0.688	6.00486688952755e-248	1	TMBIM6	Up	Highly	Up_Highly
ID2.1	9.09126420819721e-252	0.749368138075816	0.56	0.5	2.43545876873395e-247	1	ID2	Up	Highly	Up_Highly
SNX6.1	2.00838367231327e-250	0.793544701016295	0.489	0.452	5.38025901976001e-246	1	SNX6	Up	Highly	Up_Highly
NR4A2	2.14105802408986e-244	0.751417919785264	0.307	0.204	5.73568034073434e-240	1	NR4A2	Up	Highly	Up_Highly
AP1S2.1	9.52597242814962e-236	0.73662042431385	0.388	0.299	2.551912753777e-231	1	AP1S2	Up	Highly	Up_Highly
RAB32.1	1.78596571203751e-232	0.830455572267361	0.413	0.348	4.78442354597727e-228	1	RAB32	Up	Highly	Up_Highly
HEXA.1	6.9424950817564e-232	0.774352540805156	0.415	0.35	1.85982500745172e-227	1	HEXA	Up	Highly	Up_Highly
NAGK	3.25958358865866e-229	0.781665833876056	0.384	0.311	8.73209847565769e-225	1	NAGK	Up	Highly	Up_Highly
GAA	4.9533636944044e-228	0.62034562374627	0.274	0.181	1.326956600094e-223	1	GAA	Up	Highly	Up_Highly
VEGFA	2.35276438612948e-226	-0.539245313308378	0.127	0.262	6.30282051400226e-222	1	VEGFA	Down	Highly	Down_Highly
AP2S1.1	2.19367793526181e-223	0.522633489298979	0.665	0.674	5.87664382077286e-219	1	AP2S1	Up	Highly	Up_Highly
GNAI2.1	2.37884220142924e-214	0.700048448941369	0.511	0.5	6.37268037340879e-210	1	GNAI2	Up	Highly	Up_Highly
SCAMP2.1	4.76891178385711e-211	0.6621018863817	0.31	0.226	1.27754377777748e-206	1	SCAMP2	Up	Highly	Up_Highly
GRB2.1	4.63985672746404e-210	0.691991927631317	0.37	0.296	1.24297121872034e-205	1	GRB2	Up	Highly	Up_Highly
EFHD2.1	3.75411208649978e-209	0.671937061756606	0.427	0.352	1.00568908685243e-204	1	EFHD2	Up	Highly	Up_Highly
UNC93B1	5.25741359307478e-208	0.619018070962051	0.3	0.212	1.4084085274488e-203	1	UNC93B1	Up	Highly	Up_Highly
LAMP2.1	9.60842899104478e-208	0.753406500064369	0.412	0.354	2.57400204241099e-203	1	LAMP2	Up	Highly	Up_Highly
CALM3.1	1.35902254794835e-198	0.681937119386824	0.556	0.549	3.64068550369883e-194	1	CALM3	Up	Highly	Up_Highly
CYFIP1	1.4197199459433e-186	0.57140628764451	0.256	0.174	3.80328776318749e-182	1	CYFIP1	Up	Highly	Up_Highly
SH3BGRL.1	5.04232865330404e-183	0.646428109496048	0.497	0.475	1.35078942293362e-178	1	SH3BGRL	Up	Highly	Up_Highly
MRPL15.1	7.896532137849e-176	-0.552824638811667	0.249	0.409	2.11540199440837e-171	1	MRPL15	Down	Highly	Down_Highly
TSPAN4.1	1.69994051061674e-175	0.768343196386986	0.409	0.364	4.55397063389118e-171	1	TSPAN4	Up	Highly	Up_Highly
HSPH1.1	1.94666573977989e-174	0.768072265824862	0.442	0.399	5.21492285029635e-170	1	HSPH1	Up	Highly	Up_Highly
SNX2.1	2.59886697372477e-169	0.697595785529538	0.391	0.344	6.9621047359113e-165	1	SNX2	Up	Highly	Up_Highly
ZFP36.1	6.35618149686287e-164	0.571298754975715	0.455	0.391	1.70275746119459e-159	1	ZFP36	Up	Highly	Up_Highly
KCTD12	3.02494540830726e-161	0.707344019924108	0.39	0.325	8.10352625431433e-157	1	KCTD12	Up	Highly	Up_Highly
HERPUD1	2.36712730044359e-160	0.714152340317649	0.472	0.441	6.34129732515834e-156	1	HERPUD1	Up	Highly	Up_Highly
CNPY3.1	5.14401680984068e-157	0.650357200028844	0.359	0.299	1.37803066318822e-152	1	CNPY3	Up	Highly	Up_Highly
CD44.1	4.07097144800476e-152	0.503832405207574	0.38	0.302	1.090572541206e-147	1	CD44	Up	Highly	Up_Highly
NCOA4	1.20065923241116e-148	0.602679636271718	0.287	0.219	3.21644601770626e-144	1	NCOA4	Up	Highly	Up_Highly
PPP1R15A.1	2.02421257556023e-147	0.669145775988231	0.476	0.441	5.42266306866829e-143	1	PPP1R15A	Up	Highly	Up_Highly
EGR1	6.57255102055694e-145	0.685114333188046	0.41	0.347	1.760720692897e-140	1	EGR1	Up	Highly	Up_Highly
HIST1H4C.1	1.02507227306056e-143	-0.630532969083798	0.333	0.47	2.74606611230193e-139	1	HIST1H4C	Down	Highly	Down_Highly
SERPINB1.1	2.44602833204166e-141	0.539922221620448	0.308	0.242	6.5526652987064e-137	1	SERPINB1	Up	Highly	Up_Highly
CREM	1.25761424972805e-138	0.559914462938672	0.259	0.188	3.36902281359647e-134	1	CREM	Up	Highly	Up_Highly
GADD45G	2.20302567499692e-138	0.777228037126891	0.313	0.238	5.90168548074925e-134	1	GADD45G	Up	Highly	Up_Highly
GNPDA1	1.7303780121481e-134	0.569410366748119	0.259	0.196	4.63550965674355e-130	1	GNPDA1	Up	Highly	Up_Highly
RPS4Y1.1	2.04130022790677e-134	-0.932030312853344	0.245	0.309	5.46843918053944e-130	1	RPS4Y1	Down	Highly	Down_Highly
FUOM	7.84411663672146e-133	0.568382535819528	0.265	0.197	2.10136040581131e-128	1	FUOM	Up	Highly	Up_Highly
HEXB.1	1.51061911137162e-132	0.620558651741561	0.385	0.331	4.04679753745344e-128	1	HEXB	Up	Highly	Up_Highly
DPP7	3.69414452970069e-128	0.641721310544968	0.433	0.418	9.89624378061518e-124	1	DPP7	Up	Highly	Up_Highly
RGS19	9.79894593711821e-127	0.50284537961106	0.267	0.2	2.6250396270946e-122	1	RGS19	Up	Highly	Up_Highly
PNRC1.1	1.44437179540321e-126	0.606980382489734	0.472	0.455	3.86932760270567e-122	1	PNRC1	Up	Highly	Up_Highly
GSTO1.1	9.22333898283862e-123	0.507577027586112	0.563	0.58	2.47084028011264e-118	1	GSTO1	Up	Highly	Up_Highly
DAZAP2.1	4.5874503132648e-118	0.646060150560708	0.383	0.338	1.22893206442051e-113	1	DAZAP2	Up	Highly	Up_Highly
KLF4	4.81280407727761e-118	0.608512555814309	0.301	0.241	1.2893020842619e-113	1	KLF4	Up	Highly	Up_Highly
CTSK.1	8.31187516838816e-118	-1.33661898767951	0.402	0.507	2.22666823885951e-113	1	CTSK	Down	Highly	Down_Highly
USF2	2.22113009847393e-108	0.539732494697319	0.278	0.222	5.95018542080182e-104	1	USF2	Up	Highly	Up_Highly
HSPB1.1	8.1364758483375e-108	0.515373630786514	0.733	0.783	2.17968051501113e-103	1	HSPB1	Up	Highly	Up_Highly
TIMP2.1	1.16728056104069e-104	0.569149397810262	0.474	0.485	3.1270278949719e-100	1	TIMP2	Up	Highly	Up_Highly
MGAT1.1	3.39359134153833e-102	0.605059622230401	0.349	0.313	9.09109184484704e-98	1	MGAT1	Up	Highly	Up_Highly
HSPA6	5.51106635731191e-101	0.537749619857019	0.256	0.187	1.47635956646029e-96	1	HSPA6	Up	Highly	Up_Highly
RAB5C.1	7.02672421894286e-101	0.616802280337392	0.42	0.404	1.8823891510126e-96	1	RAB5C	Up	Highly	Up_Highly
FOSB.1	1.36014465691488e-96	0.622824961608093	0.417	0.39	3.64369152140928e-92	1	FOSB	Up	Highly	Up_Highly
DRAM2	1.93324115140139e-88	0.587508367824362	0.322	0.286	5.17895972048919e-84	1	DRAM2	Up	Highly	Up_Highly
C6orf62	8.48998420904815e-87	0.582572418520416	0.311	0.271	2.27438186976191e-82	1	C6orf62	Up	Highly	Up_Highly
MMP9.1	4.21377156889438e-83	-1.25416145102368	0.517	0.418	1.12882726559112e-78	1	MMP9	Down	Highly	Down_Highly
BLOC1S1.1	1.28082818182173e-79	0.5051873926738	0.516	0.536	3.43121061628224e-75	1	BLOC1S1	Up	Highly	Up_Highly
SCPEP1	4.64693206627669e-78	0.534918202508782	0.301	0.264	1.24486663123486e-73	1	SCPEP1	Up	Highly	Up_Highly
DUSP23.1	1.60703421151068e-77	0.539136754061714	0.328	0.29	4.30508394921596e-73	1	DUSP23	Up	Highly	Up_Highly
LAMP1.1	5.47291689644945e-77	0.551562882138593	0.407	0.385	1.46613970738984e-72	1	LAMP1	Up	Highly	Up_Highly
ZEB2	2.09432354866914e-76	0.521331353510706	0.364	0.333	5.61048335452977e-72	1	ZEB2	Up	Highly	Up_Highly
DHRS7	1.26381688192681e-73	0.557354098402065	0.346	0.322	3.38563904499373e-69	1	DHRS7	Up	Highly	Up_Highly
CAPZA2.1	3.63141197836081e-72	0.553613274596911	0.431	0.436	9.72818954883078e-68	1	CAPZA2	Up	Highly	Up_Highly
ZFP36L2.1	1.76532453363705e-69	0.515299412802208	0.446	0.436	4.72912789316029e-65	1	ZFP36L2	Up	Highly	Up_Highly
BLVRA.1	1.39861075211132e-68	0.549953633392229	0.323	0.294	3.746738343831e-64	1	BLVRA	Up	Highly	Up_Highly
MGST2.1	2.06057220210961e-67	0.532619832836311	0.377	0.358	5.52006687223144e-63	1	MGST2	Up	Highly	Up_Highly
FABP5	6.35837164017889e-65	0.86514579374155	0.575	0.631	1.70334417868752e-60	1	FABP5	Up	Highly	Up_Highly
AKR1A1	9.90393798173508e-61	0.571591792766292	0.469	0.507	2.65316594592701e-56	1	AKR1A1	Up	Highly	Up_Highly
SMS	1.15237375717675e-53	0.528661466446391	0.354	0.341	3.08709405810079e-49	1	SMS	Up	Highly	Up_Highly
HIF1A	5.4121942927816e-51	0.555847768299602	0.345	0.33	1.44987272909326e-46	1	HIF1A	Up	Highly	Up_Highly
GABARAP.1	5.93599344791433e-49	0.577224322325018	0.41	0.411	1.59019328476177e-44	1	GABARAP	Up	Highly	Up_Highly
RAP1A.1	2.29883205477433e-44	0.506355729253723	0.354	0.35	6.15834119153495e-40	1	RAP1A	Up	Highly	Up_Highly
CEBPB	4.28791278435956e-43	0.506105024059575	0.397	0.403	1.14868895580208e-38	1	CEBPB	Up	Highly	Up_Highly
PRR13.1	5.9696297766898e-42	0.517961652380606	0.391	0.39	1.59920412087743e-37	1	PRR13	Up	Highly	Up_Highly
SMIM30.1	8.0667643247059e-27	0.549057640169318	0.305	0.303	2.16100549494546e-22	1	SMIM30	Up	Highly	Up_Highly
CITED2.1	9.54221095652872e-27	0.503331358703717	0.266	0.251	2.55626289314448e-22	1	CITED2	Up	Highly	Up_Highly
COL2A1	0	2.67363836581645	0.379	0.088	0	2	COL2A1	Up	Highly	Up_Highly
S100A1	0	2.6635941707438	0.425	0.105	0	2	S100A1	Up	Highly	Up_Highly
HAPLN1.2	0	2.50378519584812	0.564	0.224	0	2	HAPLN1	Up	Highly	Up_Highly
FGFBP2	0	2.3949253377381	0.525	0.138	0	2	FGFBP2	Up	Highly	Up_Highly
SNORC	0	2.30672179033708	0.432	0.114	0	2	SNORC	Up	Highly	Up_Highly
COL11A1.2	0	2.28350598996977	0.658	0.335	0	2	COL11A1	Up	Highly	Up_Highly
COL9A1	0	1.97887123077766	0.334	0.051	0	2	COL9A1	Up	Highly	Up_Highly
SCRG1	0	1.95001542601714	0.371	0.081	0	2	SCRG1	Up	Highly	Up_Highly
COL9A3	0	1.84824013901163	0.338	0.064	0	2	COL9A3	Up	Highly	Up_Highly
IFITM5.2	0	1.69064642220901	0.682	0.266	0	2	IFITM5	Up	Highly	Up_Highly
CRISPLD1	0	1.6245563432262	0.452	0.158	0	2	CRISPLD1	Up	Highly	Up_Highly
PENK	0	1.59733517060513	0.251	0.041	0	2	PENK	Up	Highly	Up_Highly
NDUFA4L2.2	0	1.57971378056347	0.637	0.274	0	2	NDUFA4L2	Up	Highly	Up_Highly
ACAN.1	0	1.52234762385415	0.532	0.19	0	2	ACAN	Up	Highly	Up_Highly
SCIN	0	1.48110927399097	0.355	0.067	0	2	SCIN	Up	Highly	Up_Highly
HILPDA.1	0	1.43846440024205	0.616	0.231	0	2	HILPDA	Up	Highly	Up_Highly
COL11A2	0	1.33378639250142	0.51	0.098	0	2	COL11A2	Up	Highly	Up_Highly
BNIP3.2	0	1.25018951189817	0.701	0.317	0	2	BNIP3	Up	Highly	Up_Highly
CPE.2	0	1.24729656379558	0.936	0.43	0	2	CPE	Up	Highly	Up_Highly
PTH1R.2	0	1.23199864317293	0.698	0.222	0	2	PTH1R	Up	Highly	Up_Highly
S100A13.2	0	1.22366013729645	0.939	0.586	0	2	S100A13	Up	Highly	Up_Highly
ANGPTL4	0	1.1944074877321	0.359	0.127	0	2	ANGPTL4	Up	Highly	Up_Highly
CRYAB.2	0	1.16780753801111	0.623	0.262	0	2	CRYAB	Up	Highly	Up_Highly
GAPDH.1	0	1.1215017632862	0.994	0.942	0	2	GAPDH	Up	Highly	Up_Highly
SOX9	0	1.0752451040686	0.452	0.116	0	2	SOX9	Up	Highly	Up_Highly
KCNQ1OT1.1	0	1.03825222792357	0.69	0.264	0	2	KCNQ1OT1	Up	Highly	Up_Highly
COL9A2	0	1.03617225015658	0.359	0.055	0	2	COL9A2	Up	Highly	Up_Highly
FAM162A.2	0	1.02370490210866	0.778	0.434	0	2	FAM162A	Up	Highly	Up_Highly
SLPI	0	1.01671907007858	0.261	0.045	0	2	SLPI	Up	Highly	Up_Highly
PGK1.1	0	0.99489990201645	0.874	0.584	0	2	PGK1	Up	Highly	Up_Highly
NRN1	0	0.988063205751914	0.505	0.149	0	2	NRN1	Up	Highly	Up_Highly
P4HA1.2	0	0.984024286893569	0.685	0.287	0	2	P4HA1	Up	Highly	Up_Highly
SERPINH1.2	0	0.966940541451485	0.962	0.617	0	2	SERPINH1	Up	Highly	Up_Highly
ENO1.2	0	0.954187291040431	0.951	0.79	0	2	ENO1	Up	Highly	Up_Highly
P4HA2.2	0	0.949213921238142	0.713	0.278	0	2	P4HA2	Up	Highly	Up_Highly
MIF.2	0	0.945354324612393	0.849	0.552	0	2	MIF	Up	Highly	Up_Highly
VEGFA.1	0	0.909715375881719	0.521	0.216	0	2	VEGFA	Up	Highly	Up_Highly
PRELP	0	0.904789262908761	0.469	0.142	0	2	PRELP	Up	Highly	Up_Highly
CA3	0	0.892351380969068	0.35	0.108	0	2	CA3	Up	Highly	Up_Highly
WWP2	0	0.858635360155469	0.475	0.129	0	2	WWP2	Up	Highly	Up_Highly
BSG.2	0	0.852466645931409	0.884	0.635	0	2	BSG	Up	Highly	Up_Highly
LDHA.1	0	0.847781385965673	0.949	0.742	0	2	LDHA	Up	Highly	Up_Highly
PLOD2.2	0	0.845251264312072	0.661	0.241	0	2	PLOD2	Up	Highly	Up_Highly
PANX3	0	0.83889088514652	0.483	0.116	0	2	PANX3	Up	Highly	Up_Highly
KDELR3.1	0	0.826683228837173	0.743	0.297	0	2	KDELR3	Up	Highly	Up_Highly
SERPINI1	0	0.826092491089471	0.332	0.094	0	2	SERPINI1	Up	Highly	Up_Highly
MEF2C.1	0	0.820901947078607	0.822	0.409	0	2	MEF2C	Up	Highly	Up_Highly
PTPRZ1	0	0.813414230831333	0.328	0.048	0	2	PTPRZ1	Up	Highly	Up_Highly
BAMBI.1	0	0.81211372331677	0.587	0.207	0	2	BAMBI	Up	Highly	Up_Highly
SERPINE2.1	0	0.79206762028395	0.638	0.289	0	2	SERPINE2	Up	Highly	Up_Highly
FABP3	0	0.789953789277344	0.456	0.094	0	2	FABP3	Up	Highly	Up_Highly
COPZ2.1	0	0.786679539686894	0.771	0.354	0	2	COPZ2	Up	Highly	Up_Highly
ZFAS1.2	0	0.776693883258694	0.881	0.671	0	2	ZFAS1	Up	Highly	Up_Highly
SEC61G.2	0	0.768578725064888	0.962	0.785	0	2	SEC61G	Up	Highly	Up_Highly
SPARC.1	0	0.76578360777763	0.961	0.799	0	2	SPARC	Up	Highly	Up_Highly
RHBDL2	0	0.762771239221148	0.565	0.137	0	2	RHBDL2	Up	Highly	Up_Highly
A2M.2	0	0.761377514012758	0.666	0.442	0	2	A2M	Up	Highly	Up_Highly
MIA	0	0.761056220294829	0.324	0.039	0	2	MIA	Up	Highly	Up_Highly
RRBP1.1	0	0.75571310685861	0.901	0.56	0	2	RRBP1	Up	Highly	Up_Highly
PDLIM4.2	0	0.752310530201454	0.682	0.314	0	2	PDLIM4	Up	Highly	Up_Highly
CADM1.2	0	0.743945079451694	0.779	0.378	0	2	CADM1	Up	Highly	Up_Highly
RPS28.2	0	0.728920253634056	0.998	0.975	0	2	RPS28	Up	Highly	Up_Highly
RPS4Y1.2	0	0.724892120205801	0.485	0.281	0	2	RPS4Y1	Up	Highly	Up_Highly
KDELR2.1	0	0.704651890484696	0.923	0.622	0	2	KDELR2	Up	Highly	Up_Highly
SRI.2	0	0.69969591925629	0.791	0.533	0	2	SRI	Up	Highly	Up_Highly
MELTF	0	0.684007656377501	0.404	0.103	0	2	MELTF	Up	Highly	Up_Highly
ALPL.1	0	0.676902670246746	0.679	0.323	0	2	ALPL	Up	Highly	Up_Highly
CLIC3	0	0.667596340087499	0.378	0.081	0	2	CLIC3	Up	Highly	Up_Highly
LOX.2	0	0.660840372365345	0.616	0.228	0	2	LOX	Up	Highly	Up_Highly
PRDX4.1	0	0.659960328519058	0.919	0.619	0	2	PRDX4	Up	Highly	Up_Highly
CREB3L1.1	0	0.656875011753319	0.6	0.206	0	2	CREB3L1	Up	Highly	Up_Highly
DDIT4.1	0	0.653823870134515	0.778	0.451	0	2	DDIT4	Up	Highly	Up_Highly
RPS8.2	0	0.64669543262496	0.998	0.976	0	2	RPS8	Up	Highly	Up_Highly
IER2.1	0	0.644939858630515	0.829	0.659	0	2	IER2	Up	Highly	Up_Highly
P4HB.1	0	0.644233661646457	0.914	0.636	0	2	P4HB	Up	Highly	Up_Highly
MUC1	0	0.635312377017166	0.256	0.048	0	2	MUC1	Up	Highly	Up_Highly
CTHRC1.1	0	0.633572104553837	0.807	0.42	0	2	CTHRC1	Up	Highly	Up_Highly
RPL37.2	0	0.630413799793385	0.994	0.951	0	2	RPL37	Up	Highly	Up_Highly
CHAD	0	0.629112146959478	0.25	0.023	0	2	CHAD	Up	Highly	Up_Highly
ID1.2	0	0.621832160834387	0.727	0.392	0	2	ID1	Up	Highly	Up_Highly
PGAM2	0	0.619722207650461	0.268	0.037	0	2	PGAM2	Up	Highly	Up_Highly
RPL5.2	0	0.616230100030508	0.991	0.917	0	2	RPL5	Up	Highly	Up_Highly
RPS3.2	0	0.61210567637478	0.996	0.963	0	2	RPS3	Up	Highly	Up_Highly
SMPD3	0	0.61204466360227	0.295	0.04	0	2	SMPD3	Up	Highly	Up_Highly
BGN.1	0	0.611920762292254	0.867	0.47	0	2	BGN	Up	Highly	Up_Highly
CRABP2.1	0	0.608390932369096	0.565	0.2	0	2	CRABP2	Up	Highly	Up_Highly
VKORC1.1	0	0.607017146540868	0.855	0.559	0	2	VKORC1	Up	Highly	Up_Highly
SYT8	0	0.605856180025166	0.273	0.039	0	2	SYT8	Up	Highly	Up_Highly
MDFI.2	0	0.602187640178352	0.754	0.323	0	2	MDFI	Up	Highly	Up_Highly
FKBP10.2	0	0.600951271149885	0.826	0.384	0	2	FKBP10	Up	Highly	Up_Highly
EGLN3	0	0.600860570692091	0.398	0.076	0	2	EGLN3	Up	Highly	Up_Highly
TTC3.2	0	0.597549687957764	0.839	0.479	0	2	TTC3	Up	Highly	Up_Highly
CLU.1	0	0.592046927248668	0.544	0.22	0	2	CLU	Up	Highly	Up_Highly
GSTM3.2	0	0.591486898490668	0.693	0.305	0	2	GSTM3	Up	Highly	Up_Highly
CKAP4.1	0	0.591366426361528	0.634	0.266	0	2	CKAP4	Up	Highly	Up_Highly
TCEA3.1	0	0.584779425079971	0.619	0.202	0	2	TCEA3	Up	Highly	Up_Highly
PYCR1.1	0	0.583163083480208	0.692	0.277	0	2	PYCR1	Up	Highly	Up_Highly
ADM	0	0.578987252326479	0.383	0.186	0	2	ADM	Up	Highly	Up_Highly
RPL36.2	0	0.578829514561725	0.994	0.965	0	2	RPL36	Up	Highly	Up_Highly
YIPF2.1	0	0.578080201998421	0.586	0.264	0	2	YIPF2	Up	Highly	Up_Highly
ADIRF.2	0	0.5736146784128	0.587	0.257	0	2	ADIRF	Up	Highly	Up_Highly
LY6K.2	0	0.572768037708708	0.608	0.224	0	2	LY6K	Up	Highly	Up_Highly
NOL3	0	0.571291456852361	0.544	0.176	0	2	NOL3	Up	Highly	Up_Highly
TNFRSF11B	0	0.57121142908722	0.281	0.046	0	2	TNFRSF11B	Up	Highly	Up_Highly
PRDX2.2	0	0.568790577311925	0.674	0.472	0	2	PRDX2	Up	Highly	Up_Highly
EPB41L4A-AS1.2	0	0.56199490288359	0.578	0.264	0	2	EPB41L4A-AS1	Up	Highly	Up_Highly
FKBP11.1	0	0.561269669848559	0.66	0.359	0	2	FKBP11	Up	Highly	Up_Highly
PTGDS	0	0.553529205110451	0.372	0.18	0	2	PTGDS	Up	Highly	Up_Highly
COL27A1	0	0.547566333007755	0.404	0.159	0	2	COL27A1	Up	Highly	Up_Highly
SMIM5	0	0.544091755622285	0.271	0.02	0	2	SMIM5	Up	Highly	Up_Highly
RPS5.2	0	0.539394679669368	0.989	0.917	0	2	RPS5	Up	Highly	Up_Highly
TUBB2B	0	0.535207447545782	0.27	0.089	0	2	TUBB2B	Up	Highly	Up_Highly
RPS21.2	0	0.534105113238595	0.977	0.879	0	2	RPS21	Up	Highly	Up_Highly
TSC22D1.1	0	0.530848074008485	0.614	0.358	0	2	TSC22D1	Up	Highly	Up_Highly
SSR3.1	0	0.530331053349145	0.876	0.618	0	2	SSR3	Up	Highly	Up_Highly
LMAN1.1	0	0.529844132763729	0.819	0.483	0	2	LMAN1	Up	Highly	Up_Highly
RPL11.2	0	0.529607619525057	0.999	0.982	0	2	RPL11	Up	Highly	Up_Highly
MT1E.2	0	0.529428862353293	0.627	0.332	0	2	MT1E	Up	Highly	Up_Highly
TMEM59.1	0	0.526289982751271	0.933	0.701	0	2	TMEM59	Up	Highly	Up_Highly
CCDC88A	0	0.525188160742714	0.534	0.362	0	2	CCDC88A	Up	Highly	Up_Highly
LMO4.1	0	0.520047359290692	0.671	0.384	0	2	LMO4	Up	Highly	Up_Highly
NUCB2.1	0	0.519223800432379	0.778	0.421	0	2	NUCB2	Up	Highly	Up_Highly
ENHO	0	0.519082947715122	0.376	0.065	0	2	ENHO	Up	Highly	Up_Highly
AC027031.2	0	0.516697240748625	0.423	0.109	0	2	AC027031.2	Up	Highly	Up_Highly
RPS27.2	0	0.516076289975151	0.999	0.987	0	2	RPS27	Up	Highly	Up_Highly
FOLR1	0	0.510431602044067	0.34	0.054	0	2	FOLR1	Up	Highly	Up_Highly
TMEM119.1	0	0.508759153173687	0.523	0.204	0	2	TMEM119	Up	Highly	Up_Highly
RUNX2.1	0	0.504443403610121	0.758	0.367	0	2	RUNX2	Up	Highly	Up_Highly
ITGA10	0	0.503717650865897	0.39	0.116	0	2	ITGA10	Up	Highly	Up_Highly
MT-ATP6.1	0	-0.502763530695674	0.986	0.958	0	2	MT-ATP6	Down	Highly	Down_Highly
OAZ1.2	0	-0.524177559077786	0.933	0.83	0	2	OAZ1	Down	Highly	Down_Highly
ACTB.2	0	-0.541573276683046	0.991	0.97	0	2	ACTB	Down	Highly	Down_Highly
TMSB10.1	0	-0.582718693983462	0.995	0.989	0	2	TMSB10	Down	Highly	Down_Highly
LGALS1.2	0	-0.617521897112487	0.984	0.957	0	2	LGALS1	Down	Highly	Down_Highly
MYL6.1	0	-0.623566878537179	0.952	0.895	0	2	MYL6	Down	Highly	Down_Highly
PFN1.2	0	-0.788269218566893	0.921	0.85	0	2	PFN1	Down	Highly	Down_Highly
HLA-A.2	0	-0.839534194398029	0.889	0.838	0	2	HLA-A	Down	Highly	Down_Highly
GLIPR1.2	0	-0.840433162233763	0.09	0.291	0	2	GLIPR1	Down	Highly	Down_Highly
HLA-C.2	0	-0.85722466374871	0.834	0.785	0	2	HLA-C	Down	Highly	Down_Highly
MYL12A.1	0	-0.920180226573454	0.773	0.715	0	2	MYL12A	Down	Highly	Down_Highly
PYCARD.2	0	-0.946602643083216	0.122	0.293	0	2	PYCARD	Down	Highly	Down_Highly
CLEC2B.2	0	-0.984622290013438	0.05	0.284	0	2	CLEC2B	Down	Highly	Down_Highly
HLA-B.2	0	-1.08798325784735	0.799	0.789	0	2	HLA-B	Down	Highly	Down_Highly
ITGB2.2	0	-1.11548762305953	0.089	0.262	0	2	ITGB2	Down	Highly	Down_Highly
LY96.2	0	-1.13238376623831	0.053	0.281	0	2	LY96	Down	Highly	Down_Highly
GMFG.2	0	-1.21996840506933	0.135	0.358	0	2	GMFG	Down	Highly	Down_Highly
GPNMB.2	0	-1.25733294886635	0.107	0.305	0	2	GPNMB	Down	Highly	Down_Highly
TYMP.2	0	-1.31020833839836	0.3	0.451	0	2	TYMP	Down	Highly	Down_Highly
SAT1.2	0	-1.35619526241632	0.709	0.705	0	2	SAT1	Down	Highly	Down_Highly
HLA-E.2	0	-1.35978305883804	0.388	0.545	0	2	HLA-E	Down	Highly	Down_Highly
TMSB4X.2	0	-1.38295861302884	0.972	0.983	0	2	TMSB4X	Down	Highly	Down_Highly
CAPG.2	0	-1.49367645130451	0.171	0.396	0	2	CAPG	Down	Highly	Down_Highly
CTSS.2	0	-1.49915103626117	0.044	0.279	0	2	CTSS	Down	Highly	Down_Highly
HLA-DMA.2	0	-1.50074572000323	0.08	0.287	0	2	HLA-DMA	Down	Highly	Down_Highly
ARHGDIB.2	0	-1.56557337434474	0.059	0.357	0	2	ARHGDIB	Down	Highly	Down_Highly
VAMP8.2	0	-1.61833179476811	0.08	0.338	0	2	VAMP8	Down	Highly	Down_Highly
FTL.2	0	-1.68067881076913	0.998	0.995	0	2	FTL	Down	Highly	Down_Highly
B2M.2	0	-1.68880247854945	0.974	0.971	0	2	B2M	Down	Highly	Down_Highly
PSAP.2	0	-1.71474224404055	0.771	0.715	0	2	PSAP	Down	Highly	Down_Highly
CD68.2	0	-1.71534994775247	0.11	0.346	0	2	CD68	Down	Highly	Down_Highly
SRGN.2	0	-1.74043442821158	0.177	0.421	0	2	SRGN	Down	Highly	Down_Highly
CTSB.2	0	-1.79108951283683	0.553	0.593	0	2	CTSB	Down	Highly	Down_Highly
NPC2.2	0	-1.8161316101354	0.626	0.69	0	2	NPC2	Down	Highly	Down_Highly
CYBA.2	0	-1.82023853671709	0.625	0.708	0	2	CYBA	Down	Highly	Down_Highly
LAPTM5.2	0	-1.87195986543518	0.173	0.413	0	2	LAPTM5	Down	Highly	Down_Highly
CST3.1	0	-1.88721222339044	0.927	0.883	0	2	CST3	Down	Highly	Down_Highly
CD14.2	0	-1.96835972489266	0.108	0.275	0	2	CD14	Down	Highly	Down_Highly
HLA-DQB1.2	0	-1.98749328411208	0.057	0.305	0	2	HLA-DQB1	Down	Highly	Down_Highly
LYZ.2	0	-2.09207693346877	0.057	0.268	0	2	LYZ	Down	Highly	Down_Highly
C1QC.2	0	-2.11015264372539	0.074	0.273	0	2	C1QC	Down	Highly	Down_Highly
AIF1.2	0	-2.25968992849096	0.1	0.367	0	2	AIF1	Down	Highly	Down_Highly
FCER1G.2	0	-2.39809311456517	0.121	0.402	0	2	FCER1G	Down	Highly	Down_Highly
RNASE1.2	0	-2.51647153204886	0.137	0.357	0	2	RNASE1	Down	Highly	Down_Highly
ACP5.2	0	-2.60934988918805	0.228	0.425	0	2	ACP5	Down	Highly	Down_Highly
CCL3L1.2	0	-2.63403130288233	0.093	0.253	0	2	CCL3L1	Down	Highly	Down_Highly
C1QB.2	0	-2.65255344671205	0.12	0.334	0	2	C1QB	Down	Highly	Down_Highly
APOC1.2	0	-2.69180468295397	0.148	0.347	0	2	APOC1	Down	Highly	Down_Highly
HLA-DPB1.2	0	-2.74481314296069	0.17	0.436	0	2	HLA-DPB1	Down	Highly	Down_Highly
C1QA.2	0	-2.80334542687195	0.162	0.378	0	2	C1QA	Down	Highly	Down_Highly
CCL3.2	0	-2.87095066478818	0.154	0.31	0	2	CCL3	Down	Highly	Down_Highly
HLA-DPA1.2	0	-2.88999069611659	0.153	0.427	0	2	HLA-DPA1	Down	Highly	Down_Highly
MMP9.2	0	-2.94948833391737	0.267	0.448	0	2	MMP9	Down	Highly	Down_Highly
TYROBP.2	0	-3.06273309901819	0.205	0.496	0	2	TYROBP	Down	Highly	Down_Highly
HLA-DRB1.2	0	-3.17733760106372	0.235	0.506	0	2	HLA-DRB1	Down	Highly	Down_Highly
CD74.2	0	-3.60236891145662	0.311	0.585	0	2	CD74	Down	Highly	Down_Highly
APOE.2	0	-3.64437633873093	0.325	0.579	0	2	APOE	Down	Highly	Down_Highly
HLA-DRA.2	0	-3.67980890502376	0.27	0.551	0	2	HLA-DRA	Down	Highly	Down_Highly
GYPC.2	1.53823263458801e-300	-0.914291819247722	0.194	0.342	4.12077140479782e-296	2	GYPC	Down	Highly	Down_Highly
ATP6V0E1.2	2.32497848090957e-294	-1.08466032430057	0.784	0.696	6.22838485250864e-290	2	ATP6V0E1	Down	Highly	Down_Highly
COL1A2.1	2.5093222047152e-291	0.653231939096502	0.952	0.803	6.72222325421155e-287	2	COL1A2	Up	Highly	Up_Highly
GRN.2	3.46112376791822e-279	-1.31556608146506	0.586	0.583	9.27200446187612e-275	2	GRN	Down	Highly	Down_Highly
CSTB.2	4.26257837080163e-276	-1.32626538586083	0.823	0.716	1.14190211975405e-271	2	CSTB	Down	Highly	Down_Highly
FXYD5.2	3.21199926607839e-261	-0.806047635800165	0.383	0.494	8.6046248338974e-257	2	FXYD5	Down	Highly	Down_Highly
PLIN2.2	1.0958014942212e-259	-1.20367971904867	0.141	0.275	2.93554262286916e-255	2	PLIN2	Down	Highly	Down_Highly
CTSK.2	1.83073284615916e-245	-1.89249507381698	0.392	0.506	4.90435022157578e-241	2	CTSK	Down	Highly	Down_Highly
TXNIP.2	3.49071227664045e-241	-1.08659918764152	0.299	0.398	9.35126911789209e-237	2	TXNIP	Down	Highly	Down_Highly
IGFBP7.2	3.5088115985548e-240	-2.27483454034713	0.399	0.47	9.39975539136847e-236	2	IGFBP7	Down	Highly	Down_Highly
NPW	1.09790664678245e-234	0.562677306091945	0.311	0.178	2.94118211606551e-230	2	NPW	Up	Highly	Up_Highly
AP2S1.2	1.82250174238738e-220	-0.707559371840568	0.766	0.662	4.88229991768156e-216	2	AP2S1	Down	Highly	Down_Highly
PSMB9.1	2.15348686011852e-218	-0.71333529874117	0.204	0.326	5.76897594957149e-214	2	PSMB9	Down	Highly	Down_Highly
ARPC1B.2	2.94684262563304e-199	-0.88687968599344	0.49	0.509	7.89429670980835e-195	2	ARPC1B	Down	Highly	Down_Highly
IFI16.2	2.96081202834549e-196	-0.700201259139063	0.41	0.492	7.93171934273473e-192	2	IFI16	Down	Highly	Down_Highly
COL1A1.1	7.74279227626402e-191	0.67385168131011	0.883	0.79	2.07421662288837e-186	2	COL1A1	Up	Highly	Up_Highly
KLF6.2	1.76008342348523e-185	-1.13919220470586	0.52	0.536	4.71508748317459e-181	2	KLF6	Down	Highly	Down_Highly
S100A10.2	8.88854453505372e-185	0.649135256655303	0.965	0.872	2.38115219549554e-180	2	S100A10	Up	Highly	Up_Highly
ARPC3.2	2.26516029530929e-180	-0.656015023632652	0.857	0.72	6.06813791510406e-176	2	ARPC3	Down	Highly	Down_Highly
ENG.2	1.12438174050455e-179	-0.638466409304099	0.143	0.25	3.01210624463764e-175	2	ENG	Down	Highly	Down_Highly
FTH1.2	2.58996155733213e-176	-0.766756131521312	0.991	0.974	6.93824801593703e-172	2	FTH1	Down	Highly	Down_Highly
SERPINF1.2	1.23058204510974e-166	1.05445705987638	0.624	0.457	3.29660624064449e-162	2	SERPINF1	Up	Highly	Up_Highly
THY1.2	8.47855995454312e-166	-1.15994232077357	0.162	0.257	2.27132142622256e-161	2	THY1	Down	Highly	Down_Highly
CTSZ.2	3.97532709981256e-165	-1.34325642293698	0.469	0.467	1.06495037676879e-160	2	CTSZ	Down	Highly	Down_Highly
TUBA1B.2	1.54337143404492e-159	-0.590926957314956	0.905	0.808	4.13453773466293e-155	2	TUBA1B	Down	Highly	Down_Highly
ARPC2.2	5.71914661689962e-151	-0.514065312373222	0.852	0.726	1.53210218720124e-146	2	ARPC2	Down	Highly	Down_Highly
GLRX.2	8.01206013243698e-151	-0.806706457461582	0.245	0.328	2.14635078887854e-146	2	GLRX	Down	Highly	Down_Highly
NFKBIA.2	4.01246159985981e-146	-1.41476612278543	0.584	0.551	1.07489833798645e-141	2	NFKBIA	Down	Highly	Down_Highly
HTRA1.1	3.09956110365208e-137	-0.928922365912642	0.355	0.416	8.30341424057355e-133	2	HTRA1	Down	Highly	Down_Highly
FCGRT.2	3.13406565665566e-135	-1.09276551712219	0.63	0.568	8.39584848761484e-131	2	FCGRT	Down	Highly	Down_Highly
SH3BGRL3.2	1.38436793545426e-129	-0.531498258720301	0.859	0.756	3.70858326228841e-125	2	SH3BGRL3	Down	Highly	Down_Highly
RGS10.2	1.43382727117774e-121	-1.39931653269158	0.438	0.444	3.84107987675804e-117	2	RGS10	Down	Highly	Down_Highly
RHOG.2	2.3750414212105e-121	-0.578355679904617	0.195	0.271	6.36249846328081e-117	2	RHOG	Down	Highly	Down_Highly
IFI27.1	5.74967966716922e-120	-0.883449609153582	0.27	0.362	1.54028168603796e-115	2	IFI27	Down	Highly	Down_Highly
DUSP1.2	2.52083915261278e-117	-0.932663176630657	0.678	0.635	6.75307600593437e-113	2	DUSP1	Down	Highly	Down_Highly
CTSD.2	6.24624582821487e-115	-1.35463288416324	0.767	0.653	1.67330679492048e-110	2	CTSD	Down	Highly	Down_Highly
SOD2.2	1.3996808997614e-110	-0.863805378310684	0.188	0.256	3.74960516237082e-106	2	SOD2	Down	Highly	Down_Highly
MYL12B.1	2.51270633953987e-109	-0.568857040810997	0.792	0.664	6.73128901299336e-105	2	MYL12B	Down	Highly	Down_Highly
UBC.2	1.46075207966778e-107	-0.507359860530239	0.9	0.809	3.91320874622201e-103	2	UBC	Down	Highly	Down_Highly
MARCKS.2	8.02596423485085e-103	-0.750896435412474	0.688	0.601	2.15007555887419e-98	2	MARCKS	Down	Highly	Down_Highly
COL3A1.1	2.987363793254e-101	-1.2322352681667	0.657	0.602	8.00284886574813e-97	2	COL3A1	Down	Highly	Down_Highly
TAGLN.2	9.96612625304666e-95	-1.53036482612552	0.212	0.27	2.66982556192867e-90	2	TAGLN	Down	Highly	Down_Highly
DAB2.2	4.82422072958252e-94	-0.958390379846588	0.285	0.332	1.29236049124786e-89	2	DAB2	Down	Highly	Down_Highly
SPP1.1	1.40924948033664e-90	1.12163707188124	0.516	0.557	3.77523843287383e-86	2	SPP1	Up	Highly	Up_Highly
IBSP	2.09451259637551e-90	1.79090483159477	0.444	0.38	5.61098979443035e-86	2	IBSP	Up	Highly	Up_Highly
ARL6IP1.2	3.32727734408179e-77	-0.834788307889572	0.446	0.437	8.9134432770607e-73	2	ARL6IP1	Down	Highly	Down_Highly
ACTA2.2	9.19553548898186e-74	-1.336264478412	0.206	0.261	2.46339200214335e-69	2	ACTA2	Down	Highly	Down_Highly
YBX3	1.10849052441776e-68	-0.54867679244356	0.346	0.373	2.96953526586274e-64	2	YBX3	Down	Highly	Down_Highly
PLTP.2	1.89283368635429e-67	-0.669125684960242	0.212	0.265	5.0707121623745e-63	2	PLTP	Down	Highly	Down_Highly
LIMS1.2	3.5967204876396e-66	-0.644668711392618	0.417	0.406	9.63525451433773e-62	2	LIMS1	Down	Highly	Down_Highly
H2AFJ.2	4.1373772126302e-64	-0.525055205006265	0.323	0.352	1.1083619814915e-59	2	H2AFJ	Down	Highly	Down_Highly
SSPN	7.03981463279518e-62	-0.506043784299322	0.253	0.17	1.8858959419795e-57	2	SSPN	Down	Highly	Down_Highly
CD44.2	5.83183272328623e-61	-0.588594481359984	0.28	0.314	1.56228966824115e-56	2	CD44	Down	Highly	Down_Highly
PLAUR.2	1.61504147945907e-57	-0.563545001322789	0.219	0.272	4.32653461932291e-53	2	PLAUR	Down	Highly	Down_Highly
CALD1.2	2.92597777276939e-53	-0.631300201490676	0.824	0.531	7.83840185547192e-49	2	CALD1	Down	Highly	Down_Highly
GLUL.2	2.61528559129622e-51	-1.00898896588079	0.367	0.373	7.00608857052344e-47	2	GLUL	Down	Highly	Down_Highly
SLC40A1.1	2.10988080520275e-49	-0.523409392810671	0.268	0.184	5.65215968905764e-45	2	SLC40A1	Down	Highly	Down_Highly
ASAH1.2	1.26041122419285e-44	-0.830459004811362	0.426	0.406	3.37651562849022e-40	2	ASAH1	Down	Highly	Down_Highly
CKLF.1	1.32756186226558e-44	-0.73019413777034	0.573	0.498	3.55640547282327e-40	2	CKLF	Down	Highly	Down_Highly
ATP6V1F.2	9.78378935418835e-39	-0.672733692141917	0.783	0.632	2.62097933009352e-34	2	ATP6V1F	Down	Highly	Down_Highly
RNASET2.2	3.79576721664208e-37	-0.888900445392405	0.361	0.35	1.01684807966625e-32	2	RNASET2	Down	Highly	Down_Highly
CALM3.2	1.13846758285838e-36	-0.598577669183757	0.634	0.54	3.04984080771932e-32	2	CALM3	Down	Highly	Down_Highly
ISG15.2	2.28498474241124e-34	-0.630853352675592	0.581	0.541	6.12124562644548e-30	2	ISG15	Down	Highly	Down_Highly
GSTO1.2	2.04739803163997e-31	-0.571633054657724	0.687	0.566	5.48477458696032e-27	2	GSTO1	Down	Highly	Down_Highly
YWHAH.2	5.49558458924238e-31	-0.706869507874398	0.499	0.446	1.47221215561214e-26	2	YWHAH	Down	Highly	Down_Highly
TPP1.2	3.9890992243043e-28	-0.508586186645557	0.256	0.269	1.06863979119888e-23	2	TPP1	Down	Highly	Down_Highly
APLP2.2	5.99461536598785e-27	-0.604406133349485	0.574	0.497	1.60589751039448e-22	2	APLP2	Down	Highly	Down_Highly
ZFP36L1.2	2.06278465903213e-26	-0.603834779960414	0.689	0.598	5.52599382308117e-22	2	ZFP36L1	Down	Highly	Down_Highly
CTSL.2	4.48765938208308e-26	-1.0050751093168	0.459	0.421	1.20219907186624e-21	2	CTSL	Down	Highly	Down_Highly
TUBA1C.1	1.0553686427049e-25	-0.690927266916544	0.523	0.455	2.82722705694217e-21	2	TUBA1C	Down	Highly	Down_Highly
SDCBP.2	2.01102442142156e-22	-0.669073846298929	0.593	0.505	5.38733332254621e-18	2	SDCBP	Down	Highly	Down_Highly
CTSH.2	4.0951111632659e-22	-0.6739329038528	0.263	0.266	1.0970393295273e-17	2	CTSH	Down	Highly	Down_Highly
HIST1H4C.2	1.44779893852803e-21	-0.734463209883963	0.579	0.441	3.87850857642273e-17	2	HIST1H4C	Down	Highly	Down_Highly
LGMN.2	1.85034841822073e-20	-1.13781681947052	0.428	0.391	4.9568983775715e-16	2	LGMN	Down	Highly	Down_Highly
EFHD2.2	2.1712859881628e-20	-0.659819437687016	0.392	0.358	5.81665803368932e-16	2	EFHD2	Down	Highly	Down_Highly
IER5.2	6.6224942941598e-20	-0.814389781988598	0.322	0.314	1.77409999646247e-15	2	IER5	Down	Highly	Down_Highly
SMC4.2	3.41578550019338e-19	-0.533371751347961	0.276	0.279	9.15054777646806e-15	2	SMC4	Down	Highly	Down_Highly
PPP1R15A.2	1.87518838648479e-16	-0.630438691443165	0.496	0.44	5.0234421685541e-12	2	PPP1R15A	Down	Highly	Down_Highly
ACTR2.2	2.86031698515468e-16	-0.508970288582889	0.485	0.425	7.66250317153087e-12	2	ACTR2	Down	Highly	Down_Highly
COL6A2.1	6.5903222067908e-15	-0.607853409945679	0.667	0.478	1.76548141597719e-10	2	COL6A2	Down	Highly	Down_Highly
MYL9.2	2.26208224582648e-14	-0.823615136439696	0.508	0.378	6.05989212834454e-10	2	MYL9	Down	Highly	Down_Highly
RGS2.2	5.42875035086881e-14	-0.591265721670412	0.407	0.314	1.45430793149424e-09	2	RGS2	Down	Highly	Down_Highly
SELENOP.2	1.42629653386335e-13	-1.10190109054387	0.671	0.555	3.82090578456653e-09	2	SELENOP	Down	Highly	Down_Highly
CYTOR.1	1.74696514735626e-13	-0.546465296502142	0.378	0.355	4.67994493325268e-09	2	CYTOR	Down	Highly	Down_Highly
BLVRB.2	3.41552874460081e-10	-0.624276456424507	0.565	0.471	9.1498599539111e-06	2	BLVRB	Down	Highly	Down_Highly
MAFB.2	1.3523308405869e-09	-0.512580656161916	0.417	0.398	3.62275908884825e-05	2	MAFB	Down	Highly	Down_Highly
POSTN.2	0	2.20174157698797	0.673	0.188	0	3	POSTN	Up	Highly	Up_Highly
MMP13	0	2.12018069860872	0.401	0.194	0	3	MMP13	Up	Highly	Up_Highly
ASPN	0	2.02185812240561	0.42	0.097	0	3	ASPN	Up	Highly	Up_Highly
TAGLN.3	0	2.01543449966874	0.676	0.22	0	3	TAGLN	Up	Highly	Up_Highly
COL3A1.2	0	1.91019270377914	0.978	0.568	0	3	COL3A1	Up	Highly	Up_Highly
LUM.2	0	1.90708314100373	0.938	0.649	0	3	LUM	Up	Highly	Up_Highly
FN1.1	0	1.75912021199745	0.89	0.524	0	3	FN1	Up	Highly	Up_Highly
TIMP1.2	0	1.7280588285802	0.934	0.727	0	3	TIMP1	Up	Highly	Up_Highly
SSPN.1	0	1.72398480619354	0.422	0.152	0	3	SSPN	Up	Highly	Up_Highly
COL6A3.1	0	1.69940382951347	0.811	0.317	0	3	COL6A3	Up	Highly	Up_Highly
COL1A1.2	0	1.68447749393883	0.992	0.779	0	3	COL1A1	Up	Highly	Up_Highly
DCN.2	0	1.65490115347617	0.865	0.455	0	3	DCN	Up	Highly	Up_Highly
CALD1.3	0	1.63407375175341	0.933	0.52	0	3	CALD1	Up	Highly	Up_Highly
COL6A2.2	0	1.63351065741095	0.888	0.454	0	3	COL6A2	Up	Highly	Up_Highly
MYL9.3	0	1.61826058684682	0.792	0.348	0	3	MYL9	Up	Highly	Up_Highly
COL6A1.2	0	1.56785368971489	0.871	0.461	0	3	COL6A1	Up	Highly	Up_Highly
IFI27.2	0	1.56451924241995	0.576	0.329	0	3	IFI27	Up	Highly	Up_Highly
PRSS23	0	1.54125810311431	0.609	0.159	0	3	PRSS23	Up	Highly	Up_Highly
AEBP1.2	0	1.53716047385641	0.659	0.243	0	3	AEBP1	Up	Highly	Up_Highly
COL1A2.2	0	1.52767461127938	0.993	0.799	0	3	COL1A2	Up	Highly	Up_Highly
PCOLCE.1	0	1.46921368824067	0.91	0.485	0	3	PCOLCE	Up	Highly	Up_Highly
ACTA2.3	0	1.46776213986964	0.619	0.216	0	3	ACTA2	Up	Highly	Up_Highly
TIMP3.1	0	1.43074072229416	0.589	0.256	0	3	TIMP3	Up	Highly	Up_Highly
COL12A1.1	0	1.42635874692155	0.62	0.269	0	3	COL12A1	Up	Highly	Up_Highly
HTRA1.2	0	1.40173432728377	0.749	0.373	0	3	HTRA1	Up	Highly	Up_Highly
C1R	0	1.39776088136301	0.616	0.154	0	3	C1R	Up	Highly	Up_Highly
FBN1	0	1.3784158323474	0.533	0.144	0	3	FBN1	Up	Highly	Up_Highly
IGFBP7.3	0	1.35621175275578	0.844	0.422	0	3	IGFBP7	Up	Highly	Up_Highly
THBS2	0	1.34998642312521	0.51	0.143	0	3	THBS2	Up	Highly	Up_Highly
CCDC80.3	0	1.31749449048669	0.714	0.247	0	3	CCDC80	Up	Highly	Up_Highly
THY1.3	0	1.2940585191602	0.706	0.199	0	3	THY1	Up	Highly	Up_Highly
CYR61.1	0	1.27802624793757	0.653	0.325	0	3	CYR61	Up	Highly	Up_Highly
VCAN.1	0	1.27584910715929	0.754	0.329	0	3	VCAN	Up	Highly	Up_Highly
C1S	0	1.256117924009	0.534	0.115	0	3	C1S	Up	Highly	Up_Highly
IFI6.1	0	1.25514135729187	0.717	0.5	0	3	IFI6	Up	Highly	Up_Highly
SPARC.2	0	1.23942966031824	0.991	0.796	0	3	SPARC	Up	Highly	Up_Highly
NNMT.1	0	1.21666059937457	0.804	0.4	0	3	NNMT	Up	Highly	Up_Highly
MGP.3	0	1.20924974134315	0.696	0.401	0	3	MGP	Up	Highly	Up_Highly
CTGF.1	0	1.20472163347681	0.522	0.217	0	3	CTGF	Up	Highly	Up_Highly
FGF7	0	1.18555223245034	0.427	0.09	0	3	FGF7	Up	Highly	Up_Highly
IFITM3.3	0	1.17258193314823	0.968	0.781	0	3	IFITM3	Up	Highly	Up_Highly
ISG15.3	0	1.13833925178634	0.727	0.525	0	3	ISG15	Up	Highly	Up_Highly
FBLN1.3	0	1.13797299200733	0.536	0.242	0	3	FBLN1	Up	Highly	Up_Highly
COL5A1.2	0	1.12035652957626	0.735	0.346	0	3	COL5A1	Up	Highly	Up_Highly
COL8A1	0	1.10776981875588	0.408	0.104	0	3	COL8A1	Up	Highly	Up_Highly
SFRP4	0	1.10505970909114	0.348	0.114	0	3	SFRP4	Up	Highly	Up_Highly
OLFML3.2	0	1.102386315836	0.714	0.303	0	3	OLFML3	Up	Highly	Up_Highly
PTX3	0	1.09432993695137	0.346	0.112	0	3	PTX3	Up	Highly	Up_Highly
SDC2.2	0	1.09165771950579	0.807	0.454	0	3	SDC2	Up	Highly	Up_Highly
LY6E.2	0	1.07830412110418	0.835	0.589	0	3	LY6E	Up	Highly	Up_Highly
LGALS3BP.2	0	1.07516801497246	0.697	0.316	0	3	LGALS3BP	Up	Highly	Up_Highly
TGFBI.1	0	1.07513761749793	0.825	0.534	0	3	TGFBI	Up	Highly	Up_Highly
LGALS1.3	0	1.07420237652834	0.99	0.956	0	3	LGALS1	Up	Highly	Up_Highly
CFH	0	1.03793875038466	0.579	0.179	0	3	CFH	Up	Highly	Up_Highly
OLFML2B.1	0	1.03488984237617	0.545	0.207	0	3	OLFML2B	Up	Highly	Up_Highly
CTHRC1.2	0	1.03134572121896	0.77	0.425	0	3	CTHRC1	Up	Highly	Up_Highly
LRP1.1	0	1.0289267251786	0.516	0.323	0	3	LRP1	Up	Highly	Up_Highly
OMD.1	0	1.02831449350151	0.483	0.176	0	3	OMD	Up	Highly	Up_Highly
SERPINF1.3	0	1.01524299120972	0.684	0.451	0	3	SERPINF1	Up	Highly	Up_Highly
OGN	0	1.00738711771146	0.424	0.126	0	3	OGN	Up	Highly	Up_Highly
RGS3.1	0	1.00327586541334	0.708	0.368	0	3	RGS3	Up	Highly	Up_Highly
FSTL1.2	0	0.993872532644637	0.671	0.3	0	3	FSTL1	Up	Highly	Up_Highly
BGN.2	0	0.992558377945469	0.857	0.472	0	3	BGN	Up	Highly	Up_Highly
SELENOM.2	0	0.988343336461661	0.83	0.478	0	3	SELENOM	Up	Highly	Up_Highly
FGFR1.1	0	0.987207644081087	0.594	0.3	0	3	FGFR1	Up	Highly	Up_Highly
TPM1.2	0	0.953298498331097	0.912	0.601	0	3	TPM1	Up	Highly	Up_Highly
COL5A2.2	0	0.937197134186563	0.843	0.452	0	3	COL5A2	Up	Highly	Up_Highly
IGFBP6	0	0.931586982795921	0.416	0.14	0	3	IGFBP6	Up	Highly	Up_Highly
ITGBL1	0	0.924166442061645	0.306	0.045	0	3	ITGBL1	Up	Highly	Up_Highly
EMP1.1	0	0.919378571526936	0.594	0.22	0	3	EMP1	Up	Highly	Up_Highly
SRPX.2	0	0.885101582246884	0.564	0.213	0	3	SRPX	Up	Highly	Up_Highly
SERPING1	0	0.87808459992104	0.464	0.17	0	3	SERPING1	Up	Highly	Up_Highly
TNC.2	0	0.87791487747962	0.639	0.291	0	3	TNC	Up	Highly	Up_Highly
PLEKHA5.1	0	0.877327048605677	0.582	0.264	0	3	PLEKHA5	Up	Highly	Up_Highly
MMP2.1	0	0.874744730860063	0.606	0.311	0	3	MMP2	Up	Highly	Up_Highly
MXRA8.2	0	0.868026656759497	0.805	0.409	0	3	MXRA8	Up	Highly	Up_Highly
IGFBP5.1	0	0.864104103184573	0.485	0.26	0	3	IGFBP5	Up	Highly	Up_Highly
PLAC9	0	0.861479735813744	0.527	0.184	0	3	PLAC9	Up	Highly	Up_Highly
IGFBP3	0	0.857289103137112	0.37	0.147	0	3	IGFBP3	Up	Highly	Up_Highly
MAP1B.1	0	0.84790343436111	0.644	0.256	0	3	MAP1B	Up	Highly	Up_Highly
EFEMP2.1	0	0.84010012854914	0.609	0.263	0	3	EFEMP2	Up	Highly	Up_Highly
RCN3.2	0	0.840006622006695	0.72	0.402	0	3	RCN3	Up	Highly	Up_Highly
PMEPA1.1	0	0.837728223209694	0.505	0.212	0	3	PMEPA1	Up	Highly	Up_Highly
PDLIM2.1	0	0.8256628202873	0.619	0.327	0	3	PDLIM2	Up	Highly	Up_Highly
CDH11.1	0	0.823383581334813	0.599	0.259	0	3	CDH11	Up	Highly	Up_Highly
COL4A2	0	0.821458898777583	0.525	0.147	0	3	COL4A2	Up	Highly	Up_Highly
PRRX1.1	0	0.814789978424627	0.594	0.262	0	3	PRRX1	Up	Highly	Up_Highly
CD99.1	0	0.809826533123785	0.929	0.71	0	3	CD99	Up	Highly	Up_Highly
SEPT11.1	0	0.808081421264591	0.715	0.393	0	3	SEPT11	Up	Highly	Up_Highly
C11orf96	0	0.807992943723607	0.266	0.113	0	3	C11orf96	Up	Highly	Up_Highly
CERCAM.1	0	0.805299719518937	0.532	0.199	0	3	CERCAM	Up	Highly	Up_Highly
TPM2.2	0	0.805080867714814	0.803	0.544	0	3	TPM2	Up	Highly	Up_Highly
NBL1	0	0.787915562169904	0.488	0.184	0	3	NBL1	Up	Highly	Up_Highly
TNFRSF12A.2	0	0.783093978422079	0.532	0.278	0	3	TNFRSF12A	Up	Highly	Up_Highly
FNDC1	0	0.781087828975053	0.306	0.092	0	3	FNDC1	Up	Highly	Up_Highly
GPX8.2	0	0.775747348631177	0.644	0.297	0	3	GPX8	Up	Highly	Up_Highly
TNFAIP6	0	0.765669716396084	0.347	0.062	0	3	TNFAIP6	Up	Highly	Up_Highly
PDGFRB	0	0.764523532051725	0.424	0.102	0	3	PDGFRB	Up	Highly	Up_Highly
CLEC11A.2	0	0.764093757315954	0.869	0.575	0	3	CLEC11A	Up	Highly	Up_Highly
INHBA	0	0.76259319076772	0.391	0.114	0	3	INHBA	Up	Highly	Up_Highly
ITGB1.2	0	0.761463565610032	0.749	0.542	0	3	ITGB1	Up	Highly	Up_Highly
MXRA5	0	0.758304128725972	0.464	0.162	0	3	MXRA5	Up	Highly	Up_Highly
SERPINE2.2	0	0.756439470485792	0.583	0.295	0	3	SERPINE2	Up	Highly	Up_Highly
LAPTM4A.2	0	0.755027144846244	0.943	0.731	0	3	LAPTM4A	Up	Highly	Up_Highly
CAVIN3.1	0	0.754575671029866	0.671	0.398	0	3	CAVIN3	Up	Highly	Up_Highly
RCN1.1	0	0.752110757776851	0.621	0.334	0	3	RCN1	Up	Highly	Up_Highly
CNN3.1	0	0.751866804035052	0.731	0.381	0	3	CNN3	Up	Highly	Up_Highly
IGFBP4.1	0	0.748092079887795	0.56	0.197	0	3	IGFBP4	Up	Highly	Up_Highly
IFI27L2.1	0	0.736746678858363	0.794	0.481	0	3	IFI27L2	Up	Highly	Up_Highly
PPIC.2	0	0.732253266072591	0.74	0.455	0	3	PPIC	Up	Highly	Up_Highly
LIMA1.2	0	0.728560521717602	0.551	0.242	0	3	LIMA1	Up	Highly	Up_Highly
CAVIN1.1	0	0.720269070286903	0.576	0.245	0	3	CAVIN1	Up	Highly	Up_Highly
MFAP2	0	0.715389931365229	0.461	0.155	0	3	MFAP2	Up	Highly	Up_Highly
FAP	0	0.711415690285334	0.389	0.091	0	3	FAP	Up	Highly	Up_Highly
MMP11	0	0.707032631701081	0.295	0.1	0	3	MMP11	Up	Highly	Up_Highly
C12orf57.2	0	0.706248246076878	0.838	0.529	0	3	C12orf57	Up	Highly	Up_Highly
OSTC.2	0	0.70256372181827	0.875	0.634	0	3	OSTC	Up	Highly	Up_Highly
MDK.2	0	0.70221541570607	0.75	0.394	0	3	MDK	Up	Highly	Up_Highly
MRC2.2	0	0.696984664426462	0.508	0.241	0	3	MRC2	Up	Highly	Up_Highly
NOTCH3	0	0.696559705267783	0.391	0.096	0	3	NOTCH3	Up	Highly	Up_Highly
SULF1	0	0.694862693024786	0.43	0.15	0	3	SULF1	Up	Highly	Up_Highly
PDLIM7.2	0	0.693654641806013	0.55	0.284	0	3	PDLIM7	Up	Highly	Up_Highly
CD59.1	0	0.691363166089098	0.675	0.408	0	3	CD59	Up	Highly	Up_Highly
LTBP1	0	0.690487493594082	0.464	0.162	0	3	LTBP1	Up	Highly	Up_Highly
LOXL1	0	0.687528684310497	0.396	0.146	0	3	LOXL1	Up	Highly	Up_Highly
SERPINH1.3	0	0.687029302635387	0.931	0.621	0	3	SERPINH1	Up	Highly	Up_Highly
GJA1.1	0	0.682275881057029	0.629	0.318	0	3	GJA1	Up	Highly	Up_Highly
ENPP2	0	0.680030530588572	0.384	0.138	0	3	ENPP2	Up	Highly	Up_Highly
FKBP10.3	0	0.673596683543722	0.729	0.396	0	3	FKBP10	Up	Highly	Up_Highly
VIM.3	0	0.671903110805147	0.991	0.941	0	3	VIM	Up	Highly	Up_Highly
PALLD.1	0	0.671180413974278	0.499	0.211	0	3	PALLD	Up	Highly	Up_Highly
COL4A1	0	0.667773407494542	0.458	0.139	0	3	COL4A1	Up	Highly	Up_Highly
COPZ2.2	0	0.662707945450078	0.66	0.367	0	3	COPZ2	Up	Highly	Up_Highly
CD63.3	0	0.661809830003249	0.967	0.887	0	3	CD63	Up	Highly	Up_Highly
COL14A1	0	0.659651765769521	0.264	0.091	0	3	COL14A1	Up	Highly	Up_Highly
ENPP1	0	0.651357279665536	0.291	0.09	0	3	ENPP1	Up	Highly	Up_Highly
TFPI	0	0.641206757407279	0.323	0.102	0	3	TFPI	Up	Highly	Up_Highly
EID1.2	0	0.64079769808355	0.859	0.634	0	3	EID1	Up	Highly	Up_Highly
EMILIN1.2	0	0.638662359500347	0.58	0.27	0	3	EMILIN1	Up	Highly	Up_Highly
LOXL2.1	0	0.637301070770392	0.339	0.15	0	3	LOXL2	Up	Highly	Up_Highly
ARF4.2	0	0.637196008625919	0.822	0.588	0	3	ARF4	Up	Highly	Up_Highly
INAFM1	0	0.634647256969565	0.468	0.198	0	3	INAFM1	Up	Highly	Up_Highly
PPFIBP1.1	0	0.633007714398172	0.466	0.218	0	3	PPFIBP1	Up	Highly	Up_Highly
IFITM2.1	0	0.628285600646085	0.819	0.566	0	3	IFITM2	Up	Highly	Up_Highly
PDGFRL	0	0.627910512511887	0.304	0.095	0	3	PDGFRL	Up	Highly	Up_Highly
CYTOR.2	0	0.625752939377509	0.59	0.332	0	3	CYTOR	Up	Highly	Up_Highly
CALU.2	0	0.623445598102512	0.741	0.483	0	3	CALU	Up	Highly	Up_Highly
VAMP5.3	0	0.622484263573915	0.65	0.343	0	3	VAMP5	Up	Highly	Up_Highly
COL18A1	0	0.622238927754198	0.375	0.16	0	3	COL18A1	Up	Highly	Up_Highly
SNAI2.1	0	0.618484268769422	0.475	0.215	0	3	SNAI2	Up	Highly	Up_Highly
UACA.1	0	0.611295750640075	0.445	0.198	0	3	UACA	Up	Highly	Up_Highly
C12orf75	0	0.610221364736811	0.395	0.199	0	3	C12orf75	Up	Highly	Up_Highly
PTN.2	0	0.607497260620967	0.733	0.43	0	3	PTN	Up	Highly	Up_Highly
CD151.1	0	0.605445403322825	0.69	0.483	0	3	CD151	Up	Highly	Up_Highly
TPM4.1	0	0.603159532036784	0.805	0.585	0	3	TPM4	Up	Highly	Up_Highly
SPATS2L	0	0.597312607175903	0.622	0.351	0	3	SPATS2L	Up	Highly	Up_Highly
S100A16.1	0	0.594077002576063	0.5	0.238	0	3	S100A16	Up	Highly	Up_Highly
HCFC1R1.2	0	0.591218462684353	0.623	0.393	0	3	HCFC1R1	Up	Highly	Up_Highly
MMP14	0	0.58495156471838	0.592	0.352	0	3	MMP14	Up	Highly	Up_Highly
DSTN.2	0	0.584533392833523	0.884	0.671	0	3	DSTN	Up	Highly	Up_Highly
KDELR3.2	0	0.582349072817581	0.581	0.315	0	3	KDELR3	Up	Highly	Up_Highly
LRRC15	0	0.580979425331063	0.27	0.079	0	3	LRRC15	Up	Highly	Up_Highly
COL5A3	0	0.57500480897279	0.27	0.052	0	3	COL5A3	Up	Highly	Up_Highly
THBS1.1	0	0.573733208455681	0.316	0.164	0	3	THBS1	Up	Highly	Up_Highly
LMNA.1	0	0.567799352314782	0.87	0.64	0	3	LMNA	Up	Highly	Up_Highly
HES4.1	0	0.566355037890723	0.521	0.275	0	3	HES4	Up	Highly	Up_Highly
FAM114A1.2	0	0.561647657564267	0.521	0.277	0	3	FAM114A1	Up	Highly	Up_Highly
ENAH.2	0	0.559281876269439	0.512	0.268	0	3	ENAH	Up	Highly	Up_Highly
PLS3.1	0	0.558659411494063	0.576	0.302	0	3	PLS3	Up	Highly	Up_Highly
RHOC.1	0	0.558159474315989	0.8	0.563	0	3	RHOC	Up	Highly	Up_Highly
GGT5	0	0.554319998445252	0.27	0.05	0	3	GGT5	Up	Highly	Up_Highly
EDIL3.2	0	0.553545512613477	0.404	0.211	0	3	EDIL3	Up	Highly	Up_Highly
ANTXR1	0	0.553466252621116	0.42	0.17	0	3	ANTXR1	Up	Highly	Up_Highly
CAV1	0	0.552580260578271	0.358	0.148	0	3	CAV1	Up	Highly	Up_Highly
CCPG1.2	0	0.551967507970121	0.537	0.306	0	3	CCPG1	Up	Highly	Up_Highly
COL16A1	0	0.551180837371972	0.455	0.187	0	3	COL16A1	Up	Highly	Up_Highly
MAGED2.2	0	0.549523871031691	0.717	0.434	0	3	MAGED2	Up	Highly	Up_Highly
MYL6.2	0	0.54352718214755	0.95	0.896	0	3	MYL6	Up	Highly	Up_Highly
CPQ	0	0.5410726848367	0.538	0.277	0	3	CPQ	Up	Highly	Up_Highly
PTMS	0	0.540831553305005	0.818	0.583	0	3	PTMS	Up	Highly	Up_Highly
CNN2.1	0	0.540005857408185	0.505	0.25	0	3	CNN2	Up	Highly	Up_Highly
TMEM98	0	0.536434967395594	0.444	0.171	0	3	TMEM98	Up	Highly	Up_Highly
S100A6.1	0	0.532877844489229	0.984	0.931	0	3	S100A6	Up	Highly	Up_Highly
RND3	0	0.531265499413449	0.401	0.207	0	3	RND3	Up	Highly	Up_Highly
PRRX2	0	0.52300823631901	0.403	0.179	0	3	PRRX2	Up	Highly	Up_Highly
BASP1.2	0	0.512047598871538	0.666	0.358	0	3	BASP1	Up	Highly	Up_Highly
CRABP2.2	0	0.50530775314453	0.429	0.215	0	3	CRABP2	Up	Highly	Up_Highly
COX7A1.2	0	0.505233144396748	0.46	0.234	0	3	COX7A1	Up	Highly	Up_Highly
TGFB1I1.1	0	0.50092182652623	0.452	0.209	0	3	TGFB1I1	Up	Highly	Up_Highly
RPS25.3	0	-0.518547022665088	0.981	0.948	0	3	RPS25	Down	Highly	Down_Highly
COL11A1.3	0	-0.560083997052707	0.654	0.336	0	3	COL11A1	Down	Highly	Down_Highly
ARHGDIB.3	0	-1.16708147416243	0.161	0.346	0	3	ARHGDIB	Down	Highly	Down_Highly
SAT1.3	0	-1.27755176280598	0.651	0.711	0	3	SAT1	Down	Highly	Down_Highly
CTSS.3	0	-1.3496977396439	0.096	0.273	0	3	CTSS	Down	Highly	Down_Highly
VAMP8.3	0	-1.48487378761524	0.106	0.335	0	3	VAMP8	Down	Highly	Down_Highly
FTL.3	0	-1.62676118879366	0.998	0.995	0	3	FTL	Down	Highly	Down_Highly
LAPTM5.3	0	-1.70017661660657	0.193	0.41	0	3	LAPTM5	Down	Highly	Down_Highly
HLA-DQB1.3	0	-1.82205863756683	0.12	0.297	0	3	HLA-DQB1	Down	Highly	Down_Highly
CD14.3	0	-1.83842247028335	0.121	0.273	0	3	CD14	Down	Highly	Down_Highly
LYZ.3	0	-1.98005369594061	0.072	0.266	0	3	LYZ	Down	Highly	Down_Highly
C1QC.3	0	-2.00041617388424	0.099	0.269	0	3	C1QC	Down	Highly	Down_Highly
AIF1.3	0	-2.10114380808426	0.134	0.363	0	3	AIF1	Down	Highly	Down_Highly
FCER1G.3	0	-2.1337333624374	0.186	0.394	0	3	FCER1G	Down	Highly	Down_Highly
RNASE1.3	0	-2.24514124856337	0.206	0.349	0	3	RNASE1	Down	Highly	Down_Highly
C1QB.3	0	-2.44518620724944	0.162	0.329	0	3	C1QB	Down	Highly	Down_Highly
HLA-DPA1.3	0	-2.47178284417766	0.278	0.413	0	3	HLA-DPA1	Down	Highly	Down_Highly
C1QA.3	0	-2.53753725857639	0.219	0.371	0	3	C1QA	Down	Highly	Down_Highly
TYROBP.3	0	-2.70910401329146	0.3	0.485	0	3	TYROBP	Down	Highly	Down_Highly
CD74.3	2.06481599753193e-300	-2.83894349613207	0.496	0.565	5.53143557578829e-296	3	CD74	Down	Highly	Down_Highly
SYNGR2.3	2.76320644436733e-296	-0.614295266557676	0.104	0.262	7.40235374381565e-292	3	SYNGR2	Down	Highly	Down_Highly
HLA-DPB1.3	4.71282976637057e-294	-2.36544407386891	0.304	0.421	1.26251996611301e-289	3	HLA-DPB1	Down	Highly	Down_Highly
CD68.3	4.29551831035674e-291	-1.43637000924721	0.203	0.335	1.15072640016147e-286	3	CD68	Down	Highly	Down_Highly
HLA-DRA.3	1.42034713947805e-282	-2.9112724847641	0.448	0.531	3.80496795194776e-278	3	HLA-DRA	Down	Highly	Down_Highly
UQCRH.3	2.99192206465716e-276	-0.541237083612044	0.88	0.803	8.01506001901006e-272	3	UQCRH	Down	Highly	Down_Highly
ITGB2.3	3.57774773393513e-256	-0.933678549159954	0.121	0.258	9.58442840443881e-252	3	ITGB2	Down	Highly	Down_Highly
APOC1.3	1.56757161901394e-254	-2.37027131676287	0.206	0.34	4.19936761017643e-250	3	APOC1	Down	Highly	Down_Highly
FABP5.1	1.47011619934914e-253	-0.95051119808638	0.563	0.631	3.93829428643641e-249	3	FABP5	Down	Highly	Down_Highly
STMN1.1	7.38891913604174e-253	-1.05480845211463	0.453	0.555	1.97941754735422e-248	3	STMN1	Down	Highly	Down_Highly
HLA-DRB1.3	1.96102002336668e-243	-2.37407535770339	0.401	0.487	5.253376540597e-239	3	HLA-DRB1	Down	Highly	Down_Highly
ATP5MG	1.244692461598e-242	-0.507259782354808	0.899	0.84	3.33440663537487e-238	3	ATP5MG	Down	Highly	Down_Highly
IFITM5.3	3.134087267226e-238	-1.21780694535646	0.186	0.32	8.39590638017172e-234	3	IFITM5	Down	Highly	Down_Highly
DNAJB1.2	2.54549449736873e-233	-0.965933029827314	0.492	0.591	6.81912520900109e-229	3	DNAJB1	Down	Highly	Down_Highly
CXCL14	2.10402601130859e-232	1.43845491987429	0.306	0.19	5.63647528169459e-228	3	CXCL14	Up	Highly	Up_Highly
RNASET2.3	1.05515540699484e-226	-0.918539563163022	0.233	0.364	2.82665581979848e-222	3	RNASET2	Down	Highly	Down_Highly
HSPA1A.2	9.97068472899197e-225	-0.806615698903528	0.838	0.822	2.67104673204966e-220	3	HSPA1A	Down	Highly	Down_Highly
CTSK.3	3.39592068956837e-222	-0.847473156636316	0.669	0.476	9.09733193528471e-218	3	CTSK	Down	Highly	Down_Highly
IBSP.1	5.94261123951902e-208	0.802155639883212	0.482	0.376	1.59196612495475e-203	3	IBSP	Up	Highly	Up_Highly
BST2.3	8.75988418133351e-208	0.615869470841987	0.546	0.42	2.34668537333743e-203	3	BST2	Up	Highly	Up_Highly
PTGDS.1	1.0999430493961e-205	0.841918565515565	0.305	0.188	2.9466374350272e-201	3	PTGDS	Up	Highly	Up_Highly
TMSB4X.3	1.77332408360013e-198	-0.599116262530751	0.992	0.981	4.7505578875564e-194	3	TMSB4X	Down	Highly	Down_Highly
CCL3.3	5.59575826343174e-194	-2.4887160273473	0.193	0.305	1.49904768119073e-189	3	CCL3	Down	Highly	Down_Highly
IER5.3	1.39303648534699e-186	-0.928456287012185	0.209	0.326	3.73180544059606e-182	3	IER5	Down	Highly	Down_Highly
FAM49B.3	9.96034420429248e-186	-0.551962003406905	0.181	0.306	2.66827660888791e-181	3	FAM49B	Down	Highly	Down_Highly
SLC29A1.1	4.08804156984107e-184	0.528518961827878	0.319	0.215	1.09514545614472e-179	3	SLC29A1	Up	Highly	Up_Highly
NFKBIA.3	6.80065085796198e-181	-1.17602860487128	0.495	0.561	1.82182635833943e-176	3	NFKBIA	Down	Highly	Down_Highly
HLA-DMA.3	1.00566911415344e-180	-1.16538729359851	0.17	0.277	2.69408698990564e-176	3	HLA-DMA	Down	Highly	Down_Highly
NAMPT.3	8.27928290159514e-177	-0.701584404171514	0.15	0.267	2.21793709650832e-172	3	NAMPT	Down	Highly	Down_Highly
EFHD2.3	2.57030512634866e-174	-0.688973483044764	0.262	0.372	6.88559040297543e-170	3	EFHD2	Down	Highly	Down_Highly
MEF2C.2	7.49669065524224e-173	-0.733385069375267	0.363	0.459	2.00828845963284e-168	3	MEF2C	Down	Highly	Down_Highly
GMFG.3	1.75579083474095e-170	-0.692016454986786	0.228	0.347	4.70358806718753e-166	3	GMFG	Down	Highly	Down_Highly
PTTG1.1	2.74919559184661e-167	-0.750828537537947	0.183	0.296	7.36482007099788e-163	3	PTTG1	Down	Highly	Down_Highly
CTSH.3	6.64927770705437e-162	-0.632276384543539	0.163	0.277	1.7812750049428e-157	3	CTSH	Down	Highly	Down_Highly
GADD45G.1	1.28968889507311e-161	-0.610847851226776	0.143	0.258	3.45494758101135e-157	3	GADD45G	Down	Highly	Down_Highly
RGS10.3	2.63214015375889e-156	-1.27758629279377	0.382	0.45	7.05124025790468e-152	3	RGS10	Down	Highly	Down_Highly
GLUL.3	4.42362387274215e-150	-0.957380402779979	0.279	0.383	1.18504459926889e-145	3	GLUL	Down	Highly	Down_Highly
ATP6V0B.3	1.19578276051788e-147	-0.675532853434354	0.73	0.688	3.20338243715135e-143	3	ATP6V0B	Down	Highly	Down_Highly
CTSC.3	6.74933830622867e-147	-0.61625252921891	0.427	0.512	1.8080802388556e-142	3	CTSC	Down	Highly	Down_Highly
HSPE1	5.46945222568987e-136	-0.555496680868868	0.805	0.744	1.46521155674006e-131	3	HSPE1	Down	Highly	Down_Highly
CKS2.1	7.80525992391063e-119	-0.745048417326093	0.299	0.381	2.09095108101642e-114	3	CKS2	Down	Highly	Down_Highly
CLEC2B.3	1.2623362910669e-105	-0.619177056346259	0.188	0.269	3.38167269013911e-101	3	CLEC2B	Down	Highly	Down_Highly
CTSD.3	1.26850460466779e-105	-1.18642408544804	0.685	0.662	3.39819698544455e-101	3	CTSD	Down	Highly	Down_Highly
CREG1.3	3.70422110237802e-103	-0.503260935152684	0.199	0.29	9.92323791116047e-99	3	CREG1	Down	Highly	Down_Highly
UBE2S.2	5.14474010829055e-100	-0.754098062484493	0.354	0.421	1.37822442760996e-95	3	UBE2S	Down	Highly	Down_Highly
SLC25A5.1	4.59776963379609e-98	-0.516051749857483	0.631	0.61	1.23169650719763e-93	3	SLC25A5	Down	Highly	Down_Highly
SOD2.3	5.10481517356851e-92	-0.611749026125434	0.176	0.258	1.36752893684727e-87	3	SOD2	Down	Highly	Down_Highly
CYBA.3	1.97852164062507e-91	-0.931553123106835	0.764	0.692	5.30026162307049e-87	3	CYBA	Down	Highly	Down_Highly
ATP6V1F.3	1.74296133666016e-88	-0.659563924148222	0.677	0.643	4.6692191247789e-84	3	ATP6V1F	Down	Highly	Down_Highly
HSPD1	3.60923511514273e-87	-0.548244404044276	0.617	0.597	9.66877994995586e-83	3	HSPD1	Down	Highly	Down_Highly
LY96.3	2.96920575682962e-71	-0.669093728090828	0.203	0.264	7.95420530197088e-67	3	LY96	Down	Highly	Down_Highly
FCGRT.3	3.67759741814772e-71	-0.789904309199619	0.564	0.575	9.85191572347593e-67	3	FCGRT	Down	Highly	Down_Highly
KLF2.2	2.52977688908518e-62	-0.508739539184092	0.222	0.286	6.7770193081703e-58	3	KLF2	Down	Highly	Down_Highly
HSPA1B.1	3.36510695877837e-62	-0.623049602192111	0.626	0.614	9.01478503187139e-58	3	HSPA1B	Down	Highly	Down_Highly
HMGB2.2	3.12539688136628e-58	-0.830046063940157	0.387	0.427	8.37262570549213e-54	3	HMGB2	Down	Highly	Down_Highly
PYCARD.3	1.10241516699544e-57	-0.61086063626035	0.232	0.28	2.95325999086408e-53	3	PYCARD	Down	Highly	Down_Highly
TXNIP.3	7.67439398737189e-56	-0.644093875595306	0.345	0.393	2.05589340527706e-51	3	TXNIP	Down	Highly	Down_Highly
HSPH1.2	4.04844074236245e-53	-0.591077175673339	0.359	0.409	1.08453679047148e-48	3	HSPH1	Down	Highly	Down_Highly
APOE.3	2.15474214149896e-52	-1.64775271297181	0.556	0.554	5.77233872286156e-48	3	APOE	Down	Highly	Down_Highly
CKS1B.2	3.8063568305275e-50	-0.636168533806952	0.318	0.36	1.01968493133001e-45	3	CKS1B	Down	Highly	Down_Highly
ARL6IP1.3	4.73662075826928e-49	-0.600606166010653	0.407	0.441	1.26889333493276e-44	3	ARL6IP1	Down	Highly	Down_Highly
PPP1R15A.3	1.13568245845845e-43	-0.510106728840507	0.41	0.449	3.04237973796434e-39	3	PPP1R15A	Down	Highly	Down_Highly
JUND.2	7.45114441657037e-41	-0.521339204321468	0.434	0.469	1.99608707775504e-36	3	JUND	Down	Highly	Down_Highly
PSAP.3	7.23852452299481e-39	-1.03668598768187	0.801	0.712	1.93912833446508e-34	3	PSAP	Down	Highly	Down_Highly
CKB.2	1.88912838863524e-31	-1.34032714034289	0.658	0.598	5.06078604031494e-27	3	CKB	Down	Highly	Down_Highly
RPL30.3	1.80839166149203e-30	-0.506762402009001	0.983	0.953	4.844500421971e-26	3	RPL30	Down	Highly	Down_Highly
H2AFZ.2	7.24440775589582e-30	-0.531576801131376	0.802	0.74	1.94070439372693e-25	3	H2AFZ	Down	Highly	Down_Highly
ASAH1.3	3.0833637542919e-29	-0.581271877200499	0.384	0.41	8.26002316137256e-25	3	ASAH1	Down	Highly	Down_Highly
CSTB.3	1.26738422517221e-25	-0.920859051004707	0.803	0.718	3.39519560081384e-21	3	CSTB	Down	Highly	Down_Highly
ACP5.3	5.20284758350467e-25	-2.03309414484479	0.42	0.404	1.39379083914507e-20	3	ACP5	Down	Highly	Down_Highly
HAPLN1.3	8.70383193629541e-24	-0.940086380068948	0.318	0.252	2.33166953741418e-19	3	HAPLN1	Down	Highly	Down_Highly
CTSZ.3	7.75519917785006e-23	-0.775431669716808	0.475	0.466	2.07754030775425e-18	3	CTSZ	Down	Highly	Down_Highly
CTSL.3	8.147435303734e-20	-0.574819927778786	0.49	0.418	2.1826164435173e-15	3	CTSL	Down	Highly	Down_Highly
CTSB.3	6.35140812168198e-13	-0.793349587666017	0.689	0.579	1.70147872171738e-08	3	CTSB	Down	Highly	Down_Highly
CAPG.3	1.64841236440237e-11	-0.756782260627032	0.4	0.371	4.41593188299751e-07	3	CAPG	Down	Highly	Down_Highly
GRN.3	5.15441797345625e-07	-0.729930461828872	0.665	0.575	0.0138081703090919	3	GRN	Down	Lowly	Down_Lowly
LUM.3	0	1.2370209926551	0.956	0.647	0	4	LUM	Up	Highly	Up_Highly
TPM1.3	0	1.12210795629568	0.922	0.601	0	4	TPM1	Up	Highly	Up_Highly
CLEC11A.3	0	1.05700848438318	0.913	0.571	0	4	CLEC11A	Up	Highly	Up_Highly
OMD.2	0	1.03567642438299	0.476	0.177	0	4	OMD	Up	Highly	Up_Highly
IGFBP5.2	0	1.0104437370644	0.544	0.254	0	4	IGFBP5	Up	Highly	Up_Highly
PCOLCE.2	0	0.9623632667377	0.883	0.489	0	4	PCOLCE	Up	Highly	Up_Highly
COL3A1.3	0	0.960184941743716	0.918	0.574	0	4	COL3A1	Up	Highly	Up_Highly
COL1A1.3	0	0.955910952618583	0.98	0.78	0	4	COL1A1	Up	Highly	Up_Highly
DPT.2	0	0.95464518352885	0.578	0.257	0	4	DPT	Up	Highly	Up_Highly
NNMT.2	0	0.881160744220524	0.744	0.407	0	4	NNMT	Up	Highly	Up_Highly
COL1A2.3	0	0.864060076895909	0.992	0.8	0	4	COL1A2	Up	Highly	Up_Highly
MT1X.3	0	0.857857131029131	0.624	0.447	0	4	MT1X	Up	Highly	Up_Highly
RGS3.2	0	0.837360251423231	0.732	0.366	0	4	RGS3	Up	Highly	Up_Highly
SPARC.3	0	0.834044853521002	0.987	0.797	0	4	SPARC	Up	Highly	Up_Highly
OGN.1	0	0.82914940277789	0.377	0.132	0	4	OGN	Up	Highly	Up_Highly
TNC.3	0	0.790094318659228	0.678	0.287	0	4	TNC	Up	Highly	Up_Highly
MXRA8.3	0	0.779543755333277	0.805	0.41	0	4	MXRA8	Up	Highly	Up_Highly
CYR61.2	0	0.777866697554092	0.575	0.334	0	4	CYR61	Up	Highly	Up_Highly
MDK.3	0	0.7501614680476	0.775	0.392	0	4	MDK	Up	Highly	Up_Highly
FKBP7.2	0	0.743469887612012	0.661	0.322	0	4	FKBP7	Up	Highly	Up_Highly
PTN.3	0	0.739075816416698	0.768	0.427	0	4	PTN	Up	Highly	Up_Highly
COL5A2.3	0	0.738846442425086	0.826	0.454	0	4	COL5A2	Up	Highly	Up_Highly
SERPINE2.3	0	0.714560354614456	0.581	0.296	0	4	SERPINE2	Up	Highly	Up_Highly
CHN1	0	0.709551910116452	0.381	0.149	0	4	CHN1	Up	Highly	Up_Highly
BEX3.2	0	0.705175495467655	0.821	0.527	0	4	BEX3	Up	Highly	Up_Highly
SRPX.3	0	0.704708321157884	0.531	0.217	0	4	SRPX	Up	Highly	Up_Highly
SERPINH1.4	0	0.701277819479702	0.945	0.62	0	4	SERPINH1	Up	Highly	Up_Highly
RUNX2.3	0	0.699016567958794	0.74	0.371	0	4	RUNX2	Up	Highly	Up_Highly
ALPL.2	0	0.695821885133723	0.654	0.327	0	4	ALPL	Up	Highly	Up_Highly
MYL9.4	0	0.669457340538094	0.645	0.364	0	4	MYL9	Up	Highly	Up_Highly
NCOR1.3	0	0.665128424646373	0.701	0.426	0	4	NCOR1	Up	Highly	Up_Highly
TCEAL9.3	0	0.645853783923049	0.765	0.478	0	4	TCEAL9	Up	Highly	Up_Highly
SERPINF1.4	0	0.640590672352247	0.666	0.453	0	4	SERPINF1	Up	Highly	Up_Highly
VCAN.2	0	0.627617511274316	0.668	0.339	0	4	VCAN	Up	Highly	Up_Highly
PLEKHA5.2	0	0.621288876402451	0.55	0.267	0	4	PLEKHA5	Up	Highly	Up_Highly
CTHRC1.3	0	0.616193043457149	0.743	0.428	0	4	CTHRC1	Up	Highly	Up_Highly
CLU.3	0	0.609000951070479	0.484	0.227	0	4	CLU	Up	Highly	Up_Highly
OLFML3.3	0	0.608800750423645	0.62	0.313	0	4	OLFML3	Up	Highly	Up_Highly
CALD1.4	0	0.602304648117682	0.906	0.524	0	4	CALD1	Up	Highly	Up_Highly
GTF2A2.4	0	0.595123477888952	0.729	0.525	0	4	GTF2A2	Up	Highly	Up_Highly
ID3.3	0	0.594043331505287	0.912	0.658	0	4	ID3	Up	Highly	Up_Highly
DCN.3	0	0.586151134949854	0.81	0.461	0	4	DCN	Up	Highly	Up_Highly
CADM1.4	0	0.583096164685198	0.685	0.39	0	4	CADM1	Up	Highly	Up_Highly
RCN3.3	0	0.57571485511928	0.708	0.404	0	4	RCN3	Up	Highly	Up_Highly
COPZ2.3	0	0.572104094932189	0.658	0.368	0	4	COPZ2	Up	Highly	Up_Highly
COL12A1.2	0	0.571630384755907	0.55	0.277	0	4	COL12A1	Up	Highly	Up_Highly
CPE.3	0	0.57086163914923	0.817	0.445	0	4	CPE	Up	Highly	Up_Highly
BASP1.3	0	0.562122863049462	0.652	0.359	0	4	BASP1	Up	Highly	Up_Highly
CSRP2.3	0	0.559021060463026	0.55	0.294	0	4	CSRP2	Up	Highly	Up_Highly
RRBP1.3	0	0.557449977868785	0.868	0.564	0	4	RRBP1	Up	Highly	Up_Highly
MDFI.3	0	0.557085791438129	0.674	0.333	0	4	MDFI	Up	Highly	Up_Highly
PRDX4.3	0	0.55210813141012	0.892	0.623	0	4	PRDX4	Up	Highly	Up_Highly
SNAI2.2	0	0.551416924084637	0.494	0.213	0	4	SNAI2	Up	Highly	Up_Highly
PRDX2.4	0	0.551095429670138	0.648	0.475	0	4	PRDX2	Up	Highly	Up_Highly
HIST1H1C.3	0	0.550023023085141	0.568	0.394	0	4	HIST1H1C	Up	Highly	Up_Highly
BGN.3	0	0.545824263834159	0.824	0.476	0	4	BGN	Up	Highly	Up_Highly
LY6E.3	0	0.544897197795475	0.844	0.588	0	4	LY6E	Up	Highly	Up_Highly
PPIC.3	0	0.54379891358275	0.735	0.456	0	4	PPIC	Up	Highly	Up_Highly
FKBP10.4	0	0.543700801900123	0.74	0.395	0	4	FKBP10	Up	Highly	Up_Highly
MORF4L2.3	0	0.543386366850312	0.794	0.548	0	4	MORF4L2	Up	Highly	Up_Highly
PDCD5.3	0	0.542937751499443	0.771	0.581	0	4	PDCD5	Up	Highly	Up_Highly
OLFML2B.2	0	0.54102180468881	0.411	0.222	0	4	OLFML2B	Up	Highly	Up_Highly
ZSWIM7.3	0	0.536166087663237	0.58	0.344	0	4	ZSWIM7	Up	Highly	Up_Highly
ITM2C.3	0	0.536096939196157	0.566	0.288	0	4	ITM2C	Up	Highly	Up_Highly
TCEAL8.1	0	0.534625996708386	0.664	0.421	0	4	TCEAL8	Up	Highly	Up_Highly
CD24.1	0	0.532095673733886	0.41	0.17	0	4	CD24	Up	Highly	Up_Highly
MAGED1.3	0	0.531023205098499	0.616	0.308	0	4	MAGED1	Up	Highly	Up_Highly
MLLT11.2	0	0.530457955627938	0.473	0.202	0	4	MLLT11	Up	Highly	Up_Highly
PSMD4.4	0	0.527447351836643	0.717	0.524	0	4	PSMD4	Up	Highly	Up_Highly
RBP4.1	0	0.522216574275394	0.312	0.131	0	4	RBP4	Up	Highly	Up_Highly
GJA1.2	0	0.519614270559651	0.597	0.322	0	4	GJA1	Up	Highly	Up_Highly
SDC2.3	0	0.519102092430927	0.749	0.46	0	4	SDC2	Up	Highly	Up_Highly
MAP1B.2	0	0.517759727737346	0.543	0.267	0	4	MAP1B	Up	Highly	Up_Highly
TCEAL4.2	0	0.517029666214047	0.735	0.502	0	4	TCEAL4	Up	Highly	Up_Highly
COL6A3.2	0	0.514928495238228	0.644	0.336	0	4	COL6A3	Up	Highly	Up_Highly
FGFR1.2	0	0.507966960781549	0.551	0.305	0	4	FGFR1	Up	Highly	Up_Highly
DLX5.3	0	0.502039214151907	0.532	0.252	0	4	DLX5	Up	Highly	Up_Highly
MAGED2.3	0	0.501644629949579	0.732	0.433	0	4	MAGED2	Up	Highly	Up_Highly
HSP90AA1.4	0	-0.594262729449699	0.964	0.922	0	4	HSP90AA1	Down	Highly	Down_Highly
B2M.3	0	-0.611486436112725	0.99	0.969	0	4	B2M	Down	Highly	Down_Highly
UBC.4	0	-0.75389152219202	0.839	0.816	0	4	UBC	Down	Highly	Down_Highly
CLEC2B.4	0	-0.88140777208676	0.087	0.279	0	4	CLEC2B	Down	Highly	Down_Highly
LY96.4	0	-1.0079829646114	0.086	0.276	0	4	LY96	Down	Highly	Down_Highly
ITGB2.4	0	-1.0648902212953	0.08	0.262	0	4	ITGB2	Down	Highly	Down_Highly
HLA-DMA.4	0	-1.36498469517644	0.111	0.283	0	4	HLA-DMA	Down	Highly	Down_Highly
SRGN.4	0	-1.36666432754672	0.252	0.412	0	4	SRGN	Down	Highly	Down_Highly
SAT1.4	0	-1.38817766319155	0.643	0.712	0	4	SAT1	Down	Highly	Down_Highly
CTSS.4	0	-1.43682087837694	0.063	0.277	0	4	CTSS	Down	Highly	Down_Highly
CYBA.4	0	-1.47466135336803	0.642	0.705	0	4	CYBA	Down	Highly	Down_Highly
ARHGDIB.4	0	-1.4756265773316	0.082	0.354	0	4	ARHGDIB	Down	Highly	Down_Highly
VAMP8.4	0	-1.57884818191412	0.082	0.337	0	4	VAMP8	Down	Highly	Down_Highly
CD68.4	0	-1.64989169535076	0.114	0.344	0	4	CD68	Down	Highly	Down_Highly
FTL.4	0	-1.69498087818686	0.999	0.995	0	4	FTL	Down	Highly	Down_Highly
LAPTM5.4	0	-1.78509707272003	0.187	0.411	0	4	LAPTM5	Down	Highly	Down_Highly
CD14.4	0	-1.91160356403544	0.103	0.275	0	4	CD14	Down	Highly	Down_Highly
HLA-DQB1.4	0	-1.93833454251593	0.072	0.302	0	4	HLA-DQB1	Down	Highly	Down_Highly
LYZ.4	0	-2.05643473758671	0.06	0.267	0	4	LYZ	Down	Highly	Down_Highly
C1QC.4	0	-2.07084539866125	0.081	0.271	0	4	C1QC	Down	Highly	Down_Highly
AIF1.4	0	-2.20984803137474	0.114	0.365	0	4	AIF1	Down	Highly	Down_Highly
FCER1G.4	0	-2.30453487694663	0.149	0.398	0	4	FCER1G	Down	Highly	Down_Highly
RNASE1.4	0	-2.42070978749549	0.161	0.354	0	4	RNASE1	Down	Highly	Down_Highly
HLA-DPB1.4	0	-2.52518469988962	0.246	0.427	0	4	HLA-DPB1	Down	Highly	Down_Highly
APOC1.4	0	-2.55108689766998	0.165	0.344	0	4	APOC1	Down	Highly	Down_Highly
C1QB.4	0	-2.55963922358447	0.148	0.33	0	4	C1QB	Down	Highly	Down_Highly
CCL3L1.3	0	-2.56277315112909	0.101	0.252	0	4	CCL3L1	Down	Highly	Down_Highly
APOE.4	0	-2.57813358225435	0.437	0.567	0	4	APOE	Down	Highly	Down_Highly
HLA-DPA1.4	0	-2.71557126413472	0.204	0.42	0	4	HLA-DPA1	Down	Highly	Down_Highly
C1QA.4	0	-2.7235151439413	0.184	0.375	0	4	C1QA	Down	Highly	Down_Highly
CCL3.4	0	-2.78719644351171	0.159	0.309	0	4	CCL3	Down	Highly	Down_Highly
HLA-DRB1.4	0	-2.80920653769738	0.309	0.497	0	4	HLA-DRB1	Down	Highly	Down_Highly
TYROBP.4	0	-2.92595343700233	0.245	0.491	0	4	TYROBP	Down	Highly	Down_Highly
CD74.4	0	-3.20175994611439	0.403	0.575	0	4	CD74	Down	Highly	Down_Highly
HLA-DRA.4	0	-3.27581917354377	0.37	0.539	0	4	HLA-DRA	Down	Highly	Down_Highly
IER5.4	7.06689368726253e-297	-1.02393100900252	0.173	0.33	1.89315014988076e-292	4	IER5	Down	Highly	Down_Highly
SGK1.2	3.15579552142822e-290	-0.946797089165418	0.105	0.255	8.45406062235405e-286	4	SGK1	Down	Highly	Down_Highly
RASD1.1	6.43209578492049e-287	0.531385791855911	0.339	0.194	1.72309413982235e-282	4	RASD1	Up	Highly	Up_Highly
PYCARD.4	3.98174367551848e-275	-0.809017275098818	0.142	0.29	1.06666931323465e-270	4	PYCARD	Down	Highly	Down_Highly
SSPN.2	7.80608060087691e-271	0.864478815472379	0.298	0.165	2.09117093216892e-266	4	SSPN	Up	Highly	Up_Highly
NFKBIA.4	1.47252240109662e-268	-1.40549405272379	0.483	0.562	3.94474026029773e-264	4	NFKBIA	Down	Highly	Down_Highly
CD44.3	2.33804003100581e-262	-0.675186315118995	0.174	0.325	6.26337543906147e-258	4	CD44	Down	Highly	Down_Highly
CAPG.4	1.72348341561736e-253	-1.13286412991022	0.26	0.386	4.61703972209735e-249	4	CAPG	Down	Highly	Down_Highly
RGS10.4	6.05397497319535e-245	-1.41962804869742	0.352	0.453	1.6217993555693e-240	4	RGS10	Down	Highly	Down_Highly
GMFG.4	7.30335656920831e-244	-0.900843452352325	0.213	0.348	1.95649619132521e-239	4	GMFG	Down	Highly	Down_Highly
ACP5.4	7.93775363838625e-236	-2.43525734781115	0.302	0.416	2.12644482218729e-231	4	ACP5	Down	Highly	Down_Highly
PSAP.4	2.13447943915649e-231	-1.38755782831336	0.759	0.717	5.71805696955633e-227	4	PSAP	Down	Highly	Down_Highly
HAPLN1.4	3.04444683516593e-225	-0.513229719473127	0.41	0.242	8.155768626726e-221	4	HAPLN1	Down	Highly	Down_Highly
CST3.3	1.63877996475061e-222	-1.60543049220524	0.951	0.881	4.39012764757041e-218	4	CST3	Down	Highly	Down_Highly
ARPC3.4	1.01179926231267e-208	-0.649556912284858	0.786	0.728	2.71050904380941e-204	4	ARPC3	Down	Highly	Down_Highly
PLIN2.4	1.44978482715821e-200	-1.13302255989607	0.151	0.274	3.88382857347412e-196	4	PLIN2	Down	Highly	Down_Highly
ARPC1B.3	6.82338285828755e-199	-0.73043407198524	0.431	0.515	1.82791603390665e-194	4	ARPC1B	Down	Highly	Down_Highly
CTSZ.4	1.63941058017966e-196	-1.17832956208494	0.402	0.474	4.39181700324328e-192	4	CTSZ	Down	Highly	Down_Highly
CTSD.4	1.40366774058047e-193	-1.37510093669342	0.679	0.663	3.76028551024101e-189	4	CTSD	Down	Highly	Down_Highly
GPNMB.4	6.27124373616039e-190	-0.987136987937109	0.178	0.296	1.68000348448001e-185	4	GPNMB	Down	Highly	Down_Highly
CTSB.4	6.52811999283619e-183	-1.40987818294586	0.563	0.592	1.74881806488089e-178	4	CTSB	Down	Highly	Down_Highly
HLA-E.3	5.86339996627079e-178	-0.899497099617504	0.481	0.535	1.57074621696428e-173	4	HLA-E	Down	Highly	Down_Highly
TXNIP.4	2.2108548466075e-172	-0.882098418415636	0.295	0.398	5.92265904857684e-168	4	TXNIP	Down	Highly	Down_Highly
NAMPT.4	1.80680089849957e-170	-0.734173841662878	0.154	0.267	4.84023892699051e-166	4	NAMPT	Down	Highly	Down_Highly
MMP13.1	8.51548826158165e-170	1.17078992775301	0.307	0.204	2.28121415039511e-165	4	MMP13	Up	Highly	Up_Highly
FTH1.3	1.43768630428262e-161	-0.676191717912813	0.992	0.974	3.85141784054272e-157	4	FTH1	Down	Highly	Down_Highly
MMP9.3	3.0308252169836e-161	-2.67170876779704	0.358	0.438	8.11927767377736e-157	4	MMP9	Down	Highly	Down_Highly
DNAJB1.3	4.2457382875188e-161	-0.990661228810927	0.537	0.586	1.13739082984341e-156	4	DNAJB1	Down	Highly	Down_Highly
COL11A1.4	4.19120979559087e-159	-0.627338359648302	0.525	0.35	1.12278319214084e-154	4	COL11A1	Down	Highly	Down_Highly
SOD2.4	4.04241758741074e-158	-0.757960195307379	0.154	0.26	1.08292324749146e-153	4	SOD2	Down	Highly	Down_Highly
SYNGR2.4	6.30559933981e-157	-0.558556973438376	0.15	0.257	1.6892070071417e-152	4	SYNGR2	Down	Highly	Down_Highly
BRI3.4	6.84693777234376e-155	-0.662529317756597	0.546	0.579	1.83422615983317e-150	4	BRI3	Down	Highly	Down_Highly
RNASET2.4	3.18638588228838e-154	-0.896718720607786	0.265	0.36	8.53600914006234e-150	4	RNASET2	Down	Highly	Down_Highly
NPC2.3	2.99144852571765e-144	-1.21033388271221	0.743	0.677	8.01379145554501e-140	4	NPC2	Down	Highly	Down_Highly
FAM49B.4	6.57986422403929e-144	-0.544297882341551	0.199	0.304	1.76267982697789e-139	4	FAM49B	Down	Highly	Down_Highly
FOS.3	9.55497073275707e-142	-0.761365950254142	0.709	0.713	2.55968110959829e-137	4	FOS	Down	Highly	Down_Highly
HSPA1A.3	2.08331391512986e-136	-0.704587469226527	0.856	0.82	5.58098964724138e-132	4	HSPA1A	Down	Highly	Down_Highly
TPP1.4	4.35330656698813e-128	-0.509390013745501	0.18	0.277	1.16620729623045e-123	4	TPP1	Down	Highly	Down_Highly
JUND.3	1.24780135398929e-118	-0.867316919614541	0.419	0.47	3.34273504720192e-114	4	JUND	Down	Highly	Down_Highly
HSPH1.3	2.6852110031443e-114	-0.78342651134653	0.338	0.411	7.19341175632327e-110	4	HSPH1	Down	Highly	Down_Highly
JUN.2	3.79844843055989e-108	-0.54071955607153	0.857	0.81	1.01756635006269e-103	4	JUN	Down	Highly	Down_Highly
GRN.4	1.30768272144956e-107	-1.01982393975317	0.605	0.581	3.50315124249121e-103	4	GRN	Down	Highly	Down_Highly
FCGRT.4	4.96653923549675e-107	-0.948314724022486	0.577	0.574	1.33048619579722e-102	4	FCGRT	Down	Highly	Down_Highly
EFHD2.4	1.44444687020724e-104	-0.658758775659417	0.3	0.368	3.86952872059817e-100	4	EFHD2	Down	Highly	Down_Highly
KLF6.3	4.01293232115373e-101	-0.91955138362504	0.508	0.537	1.07502443951387e-96	4	KLF6	Down	Highly	Down_Highly
ARL6IP1.4	3.51169151145536e-99	-0.741192149508429	0.39	0.443	9.40747039003777e-95	4	ARL6IP1	Down	Highly	Down_Highly
GLUL.4	6.02929871054343e-98	-0.957957588894224	0.311	0.379	1.61518883156748e-93	4	GLUL	Down	Highly	Down_Highly
CREG1.4	3.93110242704257e-94	-0.548633339557457	0.209	0.289	1.05310302918043e-89	4	CREG1	Down	Highly	Down_Highly
TYMP.3	6.96174974669884e-92	-0.757220413049652	0.394	0.44	1.86498313964315e-87	4	TYMP	Down	Highly	Down_Highly
CD81.3	1.09117153358438e-84	-0.571867976022368	0.47	0.507	2.9231394213192e-80	4	CD81	Down	Highly	Down_Highly
DUSP1.3	1.76215852471847e-84	-0.676165031965964	0.629	0.64	4.72064647186831e-80	4	DUSP1	Down	Highly	Down_Highly
CTSK.4	6.02618395499435e-80	-1.07745607040493	0.629	0.481	1.61435441970344e-75	4	CTSK	Down	Highly	Down_Highly
GLRX.4	9.38744457108393e-79	-0.678476618146434	0.269	0.325	2.51480252614767e-74	4	GLRX	Down	Highly	Down_Highly
ASAH1.4	3.48473719886928e-78	-0.724679085305556	0.363	0.412	9.3352624820509e-74	4	ASAH1	Down	Highly	Down_Highly
FOSB.3	1.28869379002824e-70	-0.714631511354222	0.351	0.397	3.45228179410666e-66	4	FOSB	Down	Highly	Down_Highly
CSTB.4	8.40911539736736e-54	-1.0292139541864	0.825	0.716	2.25271792380074e-49	4	CSTB	Down	Highly	Down_Highly
RGS2.4	3.17434825294498e-51	-0.662883393252943	0.277	0.328	8.50376153481432e-47	4	RGS2	Down	Highly	Down_Highly
HSPA1B.2	1.1614175403381e-50	-0.633553689422721	0.644	0.612	3.11132144881175e-46	4	HSPA1B	Down	Highly	Down_Highly
YWHAH.3	9.53003961788622e-50	-0.590763126869285	0.432	0.453	2.55300231323554e-45	4	YWHAH	Down	Highly	Down_Highly
S100A11	8.58313789643982e-47	0.664140654908727	0.971	0.901	2.29933681107726e-42	4	S100A11	Up	Highly	Up_Highly
ATP6V0E1.4	2.63682768860911e-45	-0.712484860769862	0.783	0.696	7.06379769501495e-41	4	ATP6V0E1	Down	Highly	Down_Highly
CTSH.4	7.73868697598594e-44	-0.594215463970166	0.228	0.27	2.07311685399687e-39	4	CTSH	Down	Highly	Down_Highly
NEAT1.3	2.15677908482882e-42	-0.55319034425005	0.845	0.756	5.77779549034793e-38	4	NEAT1	Down	Highly	Down_Highly
PLTP.3	6.90053993482175e-42	-0.535590833156735	0.216	0.265	1.8485856431394e-37	4	PLTP	Down	Highly	Down_Highly
IBSP.2	7.59597041292721e-42	1.13405576260106	0.404	0.384	2.03488451391907e-37	4	IBSP	Up	Highly	Up_Highly
SPP1.2	1.1917960345951e-41	1.03473538276385	0.49	0.559	3.19270239707682e-37	4	SPP1	Up	Highly	Up_Highly
ZFP36.4	9.50256599506149e-40	-0.569715052559307	0.367	0.402	2.54564240441702e-35	4	ZFP36	Down	Highly	Down_Highly
IER3.3	8.3486783071317e-39	-0.579798313933058	0.392	0.426	2.23652743169751e-34	4	IER3	Down	Highly	Down_Highly
ATP6V0B.4	2.23997639583836e-36	-0.516635739121505	0.783	0.682	6.00067276681138e-32	4	ATP6V0B	Down	Highly	Down_Highly
ATP6V1F.4	5.95789010264984e-36	-0.599435971255075	0.723	0.638	1.59605917959887e-31	4	ATP6V1F	Down	Highly	Down_Highly
ISG15.4	3.14051401767649e-35	0.561732974969869	0.62	0.537	8.41312300195355e-31	4	ISG15	Up	Highly	Up_Highly
DAB2.3	1.56400029684565e-33	-0.759216613983658	0.304	0.33	4.18980039521982e-29	4	DAB2	Down	Highly	Down_Highly
GYPC.3	1.28660508826007e-31	-0.612155926631756	0.307	0.33	3.44668637093991e-27	4	GYPC	Down	Highly	Down_Highly
VEGFA.2	5.3952885062968e-27	-0.546624881943549	0.213	0.25	1.44534383795185e-22	4	VEGFA	Down	Highly	Down_Highly
RHOB.4	3.31293211048743e-26	-0.550222087290212	0.415	0.426	8.87501383078478e-22	4	RHOB	Down	Highly	Down_Highly
CKB.3	4.11683506825037e-26	-1.34690797502152	0.681	0.595	1.10285894643359e-21	4	CKB	Down	Highly	Down_Highly
IGFBP7.4	1.23492501309442e-25	-0.94825494378388	0.553	0.454	3.30824061757863e-21	4	IGFBP7	Down	Highly	Down_Highly
FXYD5.4	4.32878966757215e-24	-0.500770258318703	0.501	0.481	1.1596394640459e-19	4	FXYD5	Down	Highly	Down_Highly
CKLF.3	3.07397513610395e-19	-0.535772783295343	0.536	0.502	8.23487199210887e-15	4	CKLF	Down	Highly	Down_Highly
PTTG1.2	2.52329746302969e-18	-0.584180225744744	0.27	0.286	6.75966157371024e-14	4	PTTG1	Down	Highly	Down_Highly
LGMN.3	2.04611312897199e-15	-0.968073080662879	0.396	0.394	5.48133246120305e-11	4	LGMN	Down	Highly	Down_Highly
HMGB2.3	8.15424692481302e-14	-0.817640541280777	0.445	0.421	2.18444120868816e-09	4	HMGB2	Down	Highly	Down_Highly
HIST1H4C.4	1.66188617649535e-13	-0.839571086979676	0.47	0.453	4.45202687821339e-09	4	HIST1H4C	Down	Highly	Down_Highly
SDCBP.3	9.75958161353412e-09	-0.502991779897632	0.546	0.51	0.000261449431844966	4	SDCBP	Down	Highly	Down_Highly
UBE2C	0	2.7737090177986	0.817	0.122	0	5	UBE2C	Up	Highly	Up_Highly
CENPF	0	2.54427382111337	0.837	0.126	0	5	CENPF	Up	Highly	Up_Highly
HMGB2.4	0	2.36045222960516	0.92	0.382	0	5	HMGB2	Up	Highly	Up_Highly
TOP2A	0	2.28295140841986	0.797	0.093	0	5	TOP2A	Up	Highly	Up_Highly
H2AFZ.4	0	2.16265797573867	0.976	0.727	0	5	H2AFZ	Up	Highly	Up_Highly
NUSAP1	0	2.04718385156874	0.779	0.092	0	5	NUSAP1	Up	Highly	Up_Highly
STMN1.2	0	2.03978925008117	0.965	0.51	0	5	STMN1	Up	Highly	Up_Highly
UBE2S.4	0	1.99769782062285	0.865	0.378	0	5	UBE2S	Up	Highly	Up_Highly
CKS1B.3	0	1.99601463142784	0.885	0.312	0	5	CKS1B	Up	Highly	Up_Highly
CDKN3	0	1.94969100609709	0.757	0.112	0	5	CDKN3	Up	Highly	Up_Highly
HIST1H4C.5	0	1.87530528868281	0.715	0.433	0	5	HIST1H4C	Up	Highly	Up_Highly
CCNB2	0	1.86845836227551	0.712	0.103	0	5	CCNB2	Up	Highly	Up_Highly
CDC20	0	1.82227334280345	0.681	0.072	0	5	CDC20	Up	Highly	Up_Highly
CCNB1	0	1.80456198877158	0.625	0.09	0	5	CCNB1	Up	Highly	Up_Highly
PTTG1.3	0	1.74237750961593	0.799	0.242	0	5	PTTG1	Up	Highly	Up_Highly
BIRC5	0	1.73889253458157	0.8	0.107	0	5	BIRC5	Up	Highly	Up_Highly
TPX2	0	1.71740944035677	0.676	0.065	0	5	TPX2	Up	Highly	Up_Highly
MKI67	0	1.71147352633382	0.699	0.067	0	5	MKI67	Up	Highly	Up_Highly
TUBA1B.3	0	1.70379294767321	0.977	0.804	0	5	TUBA1B	Up	Highly	Up_Highly
ASPM	0	1.69907957376872	0.601	0.049	0	5	ASPM	Up	Highly	Up_Highly
SMC4.4	0	1.67976007201507	0.829	0.233	0	5	SMC4	Up	Highly	Up_Highly
CKS2.3	0	1.67660955981514	0.857	0.333	0	5	CKS2	Up	Highly	Up_Highly
CENPE	0	1.62858565965914	0.621	0.053	0	5	CENPE	Up	Highly	Up_Highly
CKAP2	0	1.56093567562993	0.648	0.113	0	5	CKAP2	Up	Highly	Up_Highly
PCLAF	0	1.54039333273393	0.78	0.179	0	5	PCLAF	Up	Highly	Up_Highly
MAD2L1	0	1.51393325228589	0.774	0.123	0	5	MAD2L1	Up	Highly	Up_Highly
TUBB.1	0	1.509083581336	0.963	0.699	0	5	TUBB	Up	Highly	Up_Highly
TUBB4B.4	0	1.50543806404524	0.825	0.429	0	5	TUBB4B	Up	Highly	Up_Highly
TUBA1C.3	0	1.48177758990993	0.824	0.432	0	5	TUBA1C	Up	Highly	Up_Highly
GTSE1	0	1.43192067772016	0.623	0.05	0	5	GTSE1	Up	Highly	Up_Highly
UBE2T	0	1.42310056412187	0.693	0.124	0	5	UBE2T	Up	Highly	Up_Highly
SGO2	0	1.40878643124188	0.622	0.073	0	5	SGO2	Up	Highly	Up_Highly
HMGN2.1	0	1.37835087804724	0.944	0.669	0	5	HMGN2	Up	Highly	Up_Highly
NUCKS1.2	0	1.37150143516054	0.89	0.588	0	5	NUCKS1	Up	Highly	Up_Highly
CENPA	0	1.32633173077325	0.542	0.04	0	5	CENPA	Up	Highly	Up_Highly
SMC2.1	0	1.31557143323793	0.748	0.194	0	5	SMC2	Up	Highly	Up_Highly
CENPW	0	1.29474233040391	0.747	0.164	0	5	CENPW	Up	Highly	Up_Highly
CALM2.2	0	1.28979148573039	0.977	0.831	0	5	CALM2	Up	Highly	Up_Highly
GGH.1	0	1.2667777295371	0.764	0.227	0	5	GGH	Up	Highly	Up_Highly
KPNA2	0	1.26662896077729	0.638	0.171	0	5	KPNA2	Up	Highly	Up_Highly
NUF2	0	1.2521819310975	0.605	0.045	0	5	NUF2	Up	Highly	Up_Highly
DEPDC1	0	1.23550161446422	0.587	0.043	0	5	DEPDC1	Up	Highly	Up_Highly
HMMR	0	1.23368030687191	0.571	0.048	0	5	HMMR	Up	Highly	Up_Highly
TYMS	0	1.2202534608604	0.633	0.151	0	5	TYMS	Up	Highly	Up_Highly
RAD21.1	0	1.20889422407179	0.74	0.287	0	5	RAD21	Up	Highly	Up_Highly
RRM2	0	1.16719733666743	0.53	0.055	0	5	RRM2	Up	Highly	Up_Highly
AURKB	0	1.15931200315631	0.567	0.041	0	5	AURKB	Up	Highly	Up_Highly
HMGB3.1	0	1.15906862684177	0.676	0.201	0	5	HMGB3	Up	Highly	Up_Highly
NPW.2	0	1.15692500106999	0.472	0.168	0	5	NPW	Up	Highly	Up_Highly
CDK1	0	1.1545386130501	0.574	0.059	0	5	CDK1	Up	Highly	Up_Highly
ARL6IP1.5	0	1.13837109208836	0.711	0.415	0	5	ARL6IP1	Up	Highly	Up_Highly
PRC1	0	1.09607905192076	0.546	0.046	0	5	PRC1	Up	Highly	Up_Highly
PTN.4	0	1.09103547824385	0.848	0.427	0	5	PTN	Up	Highly	Up_Highly
DLGAP5	0	1.06878610219473	0.489	0.032	0	5	DLGAP5	Up	Highly	Up_Highly
TMEM106C.1	0	1.04988949792184	0.612	0.21	0	5	TMEM106C	Up	Highly	Up_Highly
TK1	0	1.02624252627171	0.612	0.109	0	5	TK1	Up	Highly	Up_Highly
CDCA8	0	1.01864356881474	0.498	0.032	0	5	CDCA8	Up	Highly	Up_Highly
PBK	0	1.01794496591465	0.576	0.034	0	5	PBK	Up	Highly	Up_Highly
HMGB1.3	0	1.00852485060608	0.969	0.828	0	5	HMGB1	Up	Highly	Up_Highly
HP1BP3.1	0	0.988931966379724	0.77	0.399	0	5	HP1BP3	Up	Highly	Up_Highly
CDCA3	0	0.972911444828647	0.488	0.032	0	5	CDCA3	Up	Highly	Up_Highly
AURKA	0	0.968117508581241	0.464	0.051	0	5	AURKA	Up	Highly	Up_Highly
ANP32E.1	0	0.967402994316517	0.649	0.251	0	5	ANP32E	Up	Highly	Up_Highly
MZT1.1	0	0.963141025828229	0.648	0.213	0	5	MZT1	Up	Highly	Up_Highly
H2AFV.1	0	0.953827491689814	0.84	0.482	0	5	H2AFV	Up	Highly	Up_Highly
RANBP1.1	0	0.95209857098304	0.883	0.569	0	5	RANBP1	Up	Highly	Up_Highly
DTYMK.1	0	0.941554954047182	0.708	0.26	0	5	DTYMK	Up	Highly	Up_Highly
MDK.4	0	0.933974580733505	0.767	0.401	0	5	MDK	Up	Highly	Up_Highly
BASP1.4	0	0.928518032146267	0.709	0.361	0	5	BASP1	Up	Highly	Up_Highly
ILF2.1	0	0.918284359246303	0.825	0.459	0	5	ILF2	Up	Highly	Up_Highly
JPT1.2	0	0.911405331530986	0.783	0.45	0	5	JPT1	Up	Highly	Up_Highly
RAN.2	0	0.89394866516227	0.931	0.688	0	5	RAN	Up	Highly	Up_Highly
CDKN2C	0	0.89376186306562	0.584	0.184	0	5	CDKN2C	Up	Highly	Up_Highly
CDKN2A.3	0	0.883296869555052	0.743	0.352	0	5	CDKN2A	Up	Highly	Up_Highly
CLSPN	0	0.874395078984292	0.477	0.082	0	5	CLSPN	Up	Highly	Up_Highly
TROAP	0	0.87289243672062	0.453	0.043	0	5	TROAP	Up	Highly	Up_Highly
HDGF.1	0	0.872085915173004	0.654	0.3	0	5	HDGF	Up	Highly	Up_Highly
DEK.1	0	0.86787521366579	0.805	0.497	0	5	DEK	Up	Highly	Up_Highly
KIF2C	0	0.865920218236224	0.44	0.029	0	5	KIF2C	Up	Highly	Up_Highly
TMSB15A.1	0	0.863812732265773	0.538	0.107	0	5	TMSB15A	Up	Highly	Up_Highly
PLK1	0	0.861798207698727	0.403	0.036	0	5	PLK1	Up	Highly	Up_Highly
ERH.2	0	0.859278207992876	0.887	0.623	0	5	ERH	Up	Highly	Up_Highly
PSIP1.1	0	0.849286523863252	0.644	0.289	0	5	PSIP1	Up	Highly	Up_Highly
KIF23	0	0.848389107484027	0.431	0.03	0	5	KIF23	Up	Highly	Up_Highly
ZWINT	0	0.840663486772621	0.564	0.094	0	5	ZWINT	Up	Highly	Up_Highly
LSM5.1	0	0.838044810522623	0.853	0.486	0	5	LSM5	Up	Highly	Up_Highly
SPC25	0	0.834429378990611	0.483	0.037	0	5	SPC25	Up	Highly	Up_Highly
PTGDS.3	0	0.825355233524171	0.42	0.181	0	5	PTGDS	Up	Highly	Up_Highly
CSRP2.4	0	0.822272325791135	0.679	0.289	0	5	CSRP2	Up	Highly	Up_Highly
MNS1	0	0.818573002557278	0.556	0.163	0	5	MNS1	Up	Highly	Up_Highly
ANP32B.2	0	0.810037289204176	0.838	0.509	0	5	ANP32B	Up	Highly	Up_Highly
PHF19	0	0.809435268415367	0.534	0.116	0	5	PHF19	Up	Highly	Up_Highly
PIMREG	0	0.808152819271542	0.431	0.024	0	5	PIMREG	Up	Highly	Up_Highly
ATAD2	0	0.805850667231369	0.451	0.098	0	5	ATAD2	Up	Highly	Up_Highly
DUT.1	0	0.796163083243196	0.791	0.486	0	5	DUT	Up	Highly	Up_Highly
CCDC34	0	0.795463689162435	0.599	0.159	0	5	CCDC34	Up	Highly	Up_Highly
KIF20B	0	0.792013608921083	0.53	0.097	0	5	KIF20B	Up	Highly	Up_Highly
DDX39A.1	0	0.783991926218241	0.693	0.271	0	5	DDX39A	Up	Highly	Up_Highly
CENPM	0	0.783136447043821	0.52	0.08	0	5	CENPM	Up	Highly	Up_Highly
NDC80	0	0.781884818629535	0.433	0.039	0	5	NDC80	Up	Highly	Up_Highly
BUB3.1	0	0.781470130371334	0.673	0.276	0	5	BUB3	Up	Highly	Up_Highly
LGALS1.5	0	0.780701616951811	0.989	0.957	0	5	LGALS1	Up	Highly	Up_Highly
ALPL.3	0	0.777586300257566	0.738	0.327	0	5	ALPL	Up	Highly	Up_Highly
CKAP2L	0	0.771635588731095	0.429	0.022	0	5	CKAP2L	Up	Highly	Up_Highly
CCNA2	0	0.768848365809757	0.451	0.034	0	5	CCNA2	Up	Highly	Up_Highly
HSPB11.1	0	0.767056505174417	0.78	0.415	0	5	HSPB11	Up	Highly	Up_Highly
MORF4L2.4	0	0.763883615261676	0.864	0.548	0	5	MORF4L2	Up	Highly	Up_Highly
PTMS.1	0	0.763789692875591	0.838	0.587	0	5	PTMS	Up	Highly	Up_Highly
LMNA.2	0	0.759532339452639	0.897	0.643	0	5	LMNA	Up	Highly	Up_Highly
C21orf58	0	0.759117027322528	0.425	0.053	0	5	C21orf58	Up	Highly	Up_Highly
LY6K.4	0	0.744197514831521	0.599	0.234	0	5	LY6K	Up	Highly	Up_Highly
CKAP5	0	0.729730117348649	0.478	0.117	0	5	CKAP5	Up	Highly	Up_Highly
TACC3	0	0.729442863849908	0.459	0.062	0	5	TACC3	Up	Highly	Up_Highly
HMGN1.1	0	0.72779007903121	0.908	0.64	0	5	HMGN1	Up	Highly	Up_Highly
CDCA4	0	0.723450694533356	0.493	0.119	0	5	CDCA4	Up	Highly	Up_Highly
NCAPG	0	0.72164757201799	0.434	0.032	0	5	NCAPG	Up	Highly	Up_Highly
LMO7.3	0	0.719070686082405	0.56	0.21	0	5	LMO7	Up	Highly	Up_Highly
RHEB	0	0.717253906547948	0.799	0.478	0	5	RHEB	Up	Highly	Up_Highly
ITGB3BP	0	0.714113769047571	0.603	0.174	0	5	ITGB3BP	Up	Highly	Up_Highly
MRPL51.2	0	0.713708536242804	0.86	0.611	0	5	MRPL51	Up	Highly	Up_Highly
SIVA1.1	0	0.713597029182067	0.809	0.504	0	5	SIVA1	Up	Highly	Up_Highly
UBB.2	0	0.701259597140135	0.991	0.922	0	5	UBB	Up	Highly	Up_Highly
KIF4A	0	0.698224875775196	0.371	0.024	0	5	KIF4A	Up	Highly	Up_Highly
MXD3	0	0.696925565817455	0.384	0.039	0	5	MXD3	Up	Highly	Up_Highly
PSRC1	0	0.687758505021283	0.367	0.036	0	5	PSRC1	Up	Highly	Up_Highly
ID3.4	0	0.687583537657821	0.926	0.662	0	5	ID3	Up	Highly	Up_Highly
PSME2.3	0	0.686564920086655	0.813	0.548	0	5	PSME2	Up	Highly	Up_Highly
SKA2.1	0	0.685347532348146	0.666	0.271	0	5	SKA2	Up	Highly	Up_Highly
ID1.4	0	0.68104157324547	0.74	0.399	0	5	ID1	Up	Highly	Up_Highly
IFITM5.4	0	0.679305836597989	0.517	0.289	0	5	IFITM5	Up	Highly	Up_Highly
PCNA.1	0	0.677628233754253	0.594	0.285	0	5	PCNA	Up	Highly	Up_Highly
TPM1.4	0	0.676186136860791	0.904	0.609	0	5	TPM1	Up	Highly	Up_Highly
SFPQ	0	0.669051503739734	0.77	0.458	0	5	SFPQ	Up	Highly	Up_Highly
KIF22	0	0.668463263059143	0.532	0.142	0	5	KIF22	Up	Highly	Up_Highly
RBM8A.1	0	0.665009685134574	0.873	0.58	0	5	RBM8A	Up	Highly	Up_Highly
KNSTRN	0	0.661114263191049	0.416	0.054	0	5	KNSTRN	Up	Highly	Up_Highly
TAGLN2.2	0	0.653986370955234	0.873	0.605	0	5	TAGLN2	Up	Highly	Up_Highly
VRK1	0	0.651398630876611	0.529	0.119	0	5	VRK1	Up	Highly	Up_Highly
NASP.1	0	0.644924043015773	0.742	0.387	0	5	NASP	Up	Highly	Up_Highly
H2AFX	0	0.6435966480847	0.536	0.177	0	5	H2AFX	Up	Highly	Up_Highly
PFN2.4	0	0.6422744041093	0.639	0.283	0	5	PFN2	Up	Highly	Up_Highly
RBBP7.1	0	0.641079074680274	0.656	0.299	0	5	RBBP7	Up	Highly	Up_Highly
ORC6	0	0.639867904500405	0.461	0.072	0	5	ORC6	Up	Highly	Up_Highly
USP1.1	0	0.639160225958294	0.589	0.229	0	5	USP1	Up	Highly	Up_Highly
RACGAP1	0	0.636718192851569	0.402	0.04	0	5	RACGAP1	Up	Highly	Up_Highly
HACD3.2	0	0.634333662091716	0.664	0.309	0	5	HACD3	Up	Highly	Up_Highly
SNRPD1.2	0	0.634059411882881	0.863	0.583	0	5	SNRPD1	Up	Highly	Up_Highly
CDKN2D	0	0.628743048457325	0.434	0.132	0	5	CDKN2D	Up	Highly	Up_Highly
HNRNPR.1	0	0.628581433893125	0.747	0.417	0	5	HNRNPR	Up	Highly	Up_Highly
DYNLL1.1	0	0.625978725391455	0.954	0.823	0	5	DYNLL1	Up	Highly	Up_Highly
CBX5.1	0	0.62580128479731	0.63	0.253	0	5	CBX5	Up	Highly	Up_Highly
SNRPB.1	0	0.625035968603282	0.851	0.568	0	5	SNRPB	Up	Highly	Up_Highly
TPRKB	0	0.622268204102189	0.736	0.356	0	5	TPRKB	Up	Highly	Up_Highly
BEX3.3	0	0.619479791781494	0.815	0.534	0	5	BEX3	Up	Highly	Up_Highly
SUPT16H.1	0	0.618874949465965	0.602	0.289	0	5	SUPT16H	Up	Highly	Up_Highly
SNRPG.1	0	0.617834567023182	0.902	0.664	0	5	SNRPG	Up	Highly	Up_Highly
PHGDH.2	0	0.617218072969792	0.571	0.21	0	5	PHGDH	Up	Highly	Up_Highly
RAD51AP1	0	0.61631456596078	0.435	0.063	0	5	RAD51AP1	Up	Highly	Up_Highly
TUBB6.3	0	0.614284612260197	0.583	0.256	0	5	TUBB6	Up	Highly	Up_Highly
DBF4	0	0.611756229037583	0.456	0.103	0	5	DBF4	Up	Highly	Up_Highly
SGO1	0	0.611193565524902	0.419	0.032	0	5	SGO1	Up	Highly	Up_Highly
NEK2	0	0.610725030769047	0.341	0.018	0	5	NEK2	Up	Highly	Up_Highly
COPS3.5	0	0.610380790789382	0.698	0.378	0	5	COPS3	Up	Highly	Up_Highly
YWHAQ.2	0	0.605892576332343	0.825	0.524	0	5	YWHAQ	Up	Highly	Up_Highly
HNRNPA2B1.2	0	0.601624579834595	0.919	0.698	0	5	HNRNPA2B1	Up	Highly	Up_Highly
LSM4.1	0	0.598815775952944	0.778	0.448	0	5	LSM4	Up	Highly	Up_Highly
PSMB5.3	0	0.591755608655467	0.838	0.563	0	5	PSMB5	Up	Highly	Up_Highly
MIS18BP1	0	0.590289702030441	0.512	0.179	0	5	MIS18BP1	Up	Highly	Up_Highly
KIFC1	0	0.589097752218683	0.358	0.022	0	5	KIFC1	Up	Highly	Up_Highly
MIS18A	0	0.586772200566419	0.476	0.113	0	5	MIS18A	Up	Highly	Up_Highly
MTDH.2	0	0.586624654835619	0.875	0.638	0	5	MTDH	Up	Highly	Up_Highly
CPE.4	0	0.586513596971724	0.811	0.453	0	5	CPE	Up	Highly	Up_Highly
DPT.3	0	0.586024395992784	0.533	0.268	0	5	DPT	Up	Highly	Up_Highly
PRRX2.1	0	0.582013648412215	0.483	0.177	0	5	PRRX2	Up	Highly	Up_Highly
SNRPD3.1	0	0.581371047185768	0.814	0.513	0	5	SNRPD3	Up	Highly	Up_Highly
TUBA1A.3	0	0.577999958834114	0.842	0.576	0	5	TUBA1A	Up	Highly	Up_Highly
NCOR1.4	0	0.576393743780837	0.756	0.428	0	5	NCOR1	Up	Highly	Up_Highly
CLEC11A.4	0	0.573732909756329	0.88	0.581	0	5	CLEC11A	Up	Highly	Up_Highly
KIF20A	0	0.57187101582227	0.32	0.015	0	5	KIF20A	Up	Highly	Up_Highly
LAPTM4B.3	0	0.571761392066062	0.651	0.309	0	5	LAPTM4B	Up	Highly	Up_Highly
PRKDC.1	0	0.569340138423344	0.643	0.332	0	5	PRKDC	Up	Highly	Up_Highly
LDHB.2	0	0.568825445087096	0.889	0.668	0	5	LDHB	Up	Highly	Up_Highly
FAM83D	0	0.566724337063914	0.306	0.016	0	5	FAM83D	Up	Highly	Up_Highly
GLRX5.1	0	0.566269128780232	0.698	0.376	0	5	GLRX5	Up	Highly	Up_Highly
UBE2V2.2	0	0.564921830244628	0.754	0.412	0	5	UBE2V2	Up	Highly	Up_Highly
CENPN	0	0.561393464194877	0.436	0.076	0	5	CENPN	Up	Highly	Up_Highly
HJURP	0	0.561270730519135	0.329	0.019	0	5	HJURP	Up	Highly	Up_Highly
CCT5.1	0	0.559399253948191	0.759	0.449	0	5	CCT5	Up	Highly	Up_Highly
KHDRBS1.1	0	0.559007022782188	0.728	0.4	0	5	KHDRBS1	Up	Highly	Up_Highly
COMMD4	0	0.558092828975406	0.61	0.303	0	5	COMMD4	Up	Highly	Up_Highly
KNL1	0	0.557370411157666	0.327	0.024	0	5	KNL1	Up	Highly	Up_Highly
ITGAE.1	0	0.556969522456872	0.614	0.289	0	5	ITGAE	Up	Highly	Up_Highly
PSMA7	0	0.555824328629253	0.933	0.764	0	5	PSMA7	Up	Highly	Up_Highly
FDPS.1	0	0.55448648709223	0.744	0.426	0	5	FDPS	Up	Highly	Up_Highly
SOD1.3	0	0.552352863984725	0.917	0.712	0	5	SOD1	Up	Highly	Up_Highly
TCEA1.2	0	0.550822635510635	0.698	0.435	0	5	TCEA1	Up	Highly	Up_Highly
CRNDE.3	0	0.549748732601195	0.596	0.262	0	5	CRNDE	Up	Highly	Up_Highly
SLIRP.1	0	0.549578685963586	0.867	0.615	0	5	SLIRP	Up	Highly	Up_Highly
TMPO	0	0.548109970593408	0.487	0.158	0	5	TMPO	Up	Highly	Up_Highly
HNRNPA1.1	0	0.540489200453535	0.952	0.779	0	5	HNRNPA1	Up	Highly	Up_Highly
MAD2L2.1	0	0.539330645572398	0.599	0.247	0	5	MAD2L2	Up	Highly	Up_Highly
NUCB2.3	0	0.537869940956323	0.756	0.431	0	5	NUCB2	Up	Highly	Up_Highly
PSMA4.1	0	0.537015820467811	0.857	0.608	0	5	PSMA4	Up	Highly	Up_Highly
CDC25B	0	0.536255914041051	0.37	0.068	0	5	CDC25B	Up	Highly	Up_Highly
KIF14	0	0.533078933750996	0.289	0.02	0	5	KIF14	Up	Highly	Up_Highly
SRSF3.1	0	0.531728676238007	0.894	0.65	0	5	SRSF3	Up	Highly	Up_Highly
SGCB.3	0	0.531237024600432	0.615	0.263	0	5	SGCB	Up	Highly	Up_Highly
RPA3	0	0.530596322111366	0.68	0.343	0	5	RPA3	Up	Highly	Up_Highly
SAE1	0	0.530043448737608	0.542	0.194	0	5	SAE1	Up	Highly	Up_Highly
DNMT1	0	0.529585601718521	0.564	0.286	0	5	DNMT1	Up	Highly	Up_Highly
G2E3	0	0.526763520576427	0.378	0.099	0	5	G2E3	Up	Highly	Up_Highly
VBP1.2	0	0.526386542494321	0.664	0.321	0	5	VBP1	Up	Highly	Up_Highly
GTF2A2.5	0	0.525014653542392	0.788	0.524	0	5	GTF2A2	Up	Highly	Up_Highly
POLR2K.1	0	0.524998037762744	0.793	0.489	0	5	POLR2K	Up	Highly	Up_Highly
HADH.1	0	0.522999852130501	0.549	0.233	0	5	HADH	Up	Highly	Up_Highly
SMC1A	0	0.522661578889466	0.563	0.235	0	5	SMC1A	Up	Highly	Up_Highly
WDR34	0	0.522297012887079	0.47	0.141	0	5	WDR34	Up	Highly	Up_Highly
MDFI.4	0	0.521503881045659	0.691	0.339	0	5	MDFI	Up	Highly	Up_Highly
RNASEH2B	0	0.521445539431405	0.577	0.257	0	5	RNASEH2B	Up	Highly	Up_Highly
SPC24	0	0.520643877594461	0.339	0.031	0	5	SPC24	Up	Highly	Up_Highly
DIAPH3	0	0.520395993260663	0.341	0.027	0	5	DIAPH3	Up	Highly	Up_Highly
FOXM1	0	0.520253592715712	0.371	0.031	0	5	FOXM1	Up	Highly	Up_Highly
TECR.3	0	0.519128017290335	0.789	0.474	0	5	TECR	Up	Highly	Up_Highly
EIF1AX.1	0	0.519121551146235	0.821	0.545	0	5	EIF1AX	Up	Highly	Up_Highly
NCAPH	0	0.518308859791201	0.359	0.025	0	5	NCAPH	Up	Highly	Up_Highly
GMNN	0	0.515711938094516	0.496	0.161	0	5	GMNN	Up	Highly	Up_Highly
CENPK	0	0.51460897178026	0.411	0.073	0	5	CENPK	Up	Highly	Up_Highly
PPP1CB.2	0	0.513802821580065	0.747	0.482	0	5	PPP1CB	Up	Highly	Up_Highly
PTGES3	0	0.512836940032103	0.831	0.59	0	5	PTGES3	Up	Highly	Up_Highly
HNRNPAB.1	0	0.512309503071603	0.708	0.404	0	5	HNRNPAB	Up	Highly	Up_Highly
ELOC.1	0	0.511607233641351	0.836	0.57	0	5	ELOC	Up	Highly	Up_Highly
ANLN	0	0.511470009680167	0.311	0.028	0	5	ANLN	Up	Highly	Up_Highly
GLO1.1	0	0.509968112324407	0.694	0.358	0	5	GLO1	Up	Highly	Up_Highly
NUDT1.2	0	0.509722781089559	0.732	0.398	0	5	NUDT1	Up	Highly	Up_Highly
HMG20B	0	0.508537634195282	0.549	0.264	0	5	HMG20B	Up	Highly	Up_Highly
NUDCD2.1	0	0.508350032714843	0.643	0.338	0	5	NUDCD2	Up	Highly	Up_Highly
CCT3.1	0	0.505755697242198	0.768	0.493	0	5	CCT3	Up	Highly	Up_Highly
FBXO5	0	0.504345125676163	0.334	0.052	0	5	FBXO5	Up	Highly	Up_Highly
TPI1.4	0	0.503159030438257	0.914	0.757	0	5	TPI1	Up	Highly	Up_Highly
MZT2B.1	0	0.502758497317426	0.93	0.737	0	5	MZT2B	Up	Highly	Up_Highly
SNRPA1.1	0	0.50175239038531	0.651	0.328	0	5	SNRPA1	Up	Highly	Up_Highly
HIST1H2BJ	0	0.501468201182121	0.274	0.092	0	5	HIST1H2BJ	Up	Highly	Up_Highly
CENPU	0	0.501396836113422	0.371	0.047	0	5	CENPU	Up	Highly	Up_Highly
SMC3	0	0.500204018153077	0.607	0.3	0	5	SMC3	Up	Highly	Up_Highly
SEPT11.3	0	0.500200824061913	0.721	0.4	0	5	SEPT11	Up	Highly	Up_Highly
TPT1.4	0	-0.551071095754714	0.98	0.953	0	5	TPT1	Down	Highly	Down_Highly
HLA-A.5	0	-0.809036507760025	0.881	0.84	0	5	HLA-A	Down	Highly	Down_Highly
HLA-B.5	0	-0.811457951479607	0.765	0.792	0	5	HLA-B	Down	Highly	Down_Highly
S100A4	0	-0.816696817001075	0.87	0.879	0	5	S100A4	Down	Highly	Down_Highly
ITM2B.4	0	-0.827856862532762	0.844	0.791	0	5	ITM2B	Down	Highly	Down_Highly
MALAT1.2	0	-0.951851002034523	0.999	0.997	0	5	MALAT1	Down	Highly	Down_Highly
FTH1.4	0	-1.03162864662697	0.99	0.974	0	5	FTH1	Down	Highly	Down_Highly
NEAT1.4	0	-1.08977482146514	0.746	0.767	0	5	NEAT1	Down	Highly	Down_Highly
B2M.4	0	-1.09421926826877	0.983	0.97	0	5	B2M	Down	Highly	Down_Highly
ARHGDIB.5	0	-1.14040995014568	0.16	0.341	0	5	ARHGDIB	Down	Highly	Down_Highly
VAMP8.5	0	-1.3467949747167	0.131	0.328	0	5	VAMP8	Down	Highly	Down_Highly
PSAP.5	0	-1.58449014055363	0.732	0.72	0	5	PSAP	Down	Highly	Down_Highly
CD68.5	0	-1.59999569001903	0.14	0.337	0	5	CD68	Down	Highly	Down_Highly
SAT1.5	0	-1.60300622376012	0.655	0.709	0	5	SAT1	Down	Highly	Down_Highly
CYBA.5	0	-1.6276048439539	0.628	0.705	0	5	CYBA	Down	Highly	Down_Highly
LAPTM5.5	0	-1.6426614122673	0.211	0.404	0	5	LAPTM5	Down	Highly	Down_Highly
SRGN.5	0	-1.67214074259789	0.191	0.414	0	5	SRGN	Down	Highly	Down_Highly
AIF1.5	0	-1.94760889964148	0.173	0.355	0	5	AIF1	Down	Highly	Down_Highly
CST3.4	0	-1.94825877006334	0.933	0.884	0	5	CST3	Down	Highly	Down_Highly
FTL.5	0	-1.95406315402953	0.996	0.995	0	5	FTL	Down	Highly	Down_Highly
FCER1G.5	0	-2.07595466776554	0.193	0.389	0	5	FCER1G	Down	Highly	Down_Highly
HLA-DPA1.5	0	-2.24018120398372	0.248	0.412	0	5	HLA-DPA1	Down	Highly	Down_Highly
SPP1.3	0	-2.33736656324639	0.45	0.561	0	5	SPP1	Down	Highly	Down_Highly
HLA-DRB1.5	0	-2.36269307275778	0.317	0.492	0	5	HLA-DRB1	Down	Highly	Down_Highly
TYROBP.5	0	-2.55759006887182	0.295	0.481	0	5	TYROBP	Down	Highly	Down_Highly
CD74.5	0	-2.60279698726954	0.441	0.568	0	5	CD74	Down	Highly	Down_Highly
HLA-DRA.5	0	-2.6685587990548	0.408	0.532	0	5	HLA-DRA	Down	Highly	Down_Highly
MRPL15.3	4.38863767019264e-304	0.65903314767699	0.608	0.372	1.17567214546791e-299	5	MRPL15	Up	Highly	Up_Highly
CTSS.5	1.08463890911517e-289	-1.31949624592271	0.103	0.269	2.90563917362863e-285	5	CTSS	Down	Highly	Down_Highly
ITGB2.5	4.51800281136807e-287	-1.04140934833219	0.092	0.258	1.21032777313739e-282	5	ITGB2	Down	Highly	Down_Highly
DUSP1.4	4.92017847708297e-287	-1.11896101195298	0.561	0.645	1.31806661222576e-282	5	DUSP1	Down	Highly	Down_Highly
HIST1H1C.4	9.37231873968472e-286	0.510909342006899	0.607	0.395	2.51075046717414e-281	5	HIST1H1C	Up	Highly	Up_Highly
JUN.3	1.70605615998602e-282	-0.805675052699161	0.808	0.815	4.57035384698656e-278	5	JUN	Down	Highly	Down_Highly
LY96.5	5.50776647172665e-281	-1.00733266718083	0.106	0.271	1.47547556011085e-276	5	LY96	Down	Highly	Down_Highly
FOS.4	1.31569156031354e-258	-1.0119598983156	0.679	0.716	3.52460612092394e-254	5	FOS	Down	Highly	Down_Highly
MT-ND3.2	3.19305245545097e-258	-0.60272918854263	0.953	0.918	8.55386822290761e-254	5	MT-ND3	Down	Highly	Down_Highly
LYZ.5	5.48543787653795e-258	-1.71806569413307	0.103	0.259	1.46949395274575e-253	5	LYZ	Down	Highly	Down_Highly
ACP5.5	7.2167950224882e-255	-2.62504333302029	0.291	0.415	1.93330721857436e-250	5	ACP5	Down	Highly	Down_Highly
HLA-E.4	1.43217522438148e-253	-1.07890129327772	0.443	0.536	3.83665420859553e-249	5	HLA-E	Down	Highly	Down_Highly
UBC.5	8.62158983887431e-252	-0.72991689396978	0.859	0.815	2.30963770193604e-247	5	UBC	Down	Highly	Down_Highly
HLA-DPB1.5	4.40935863662608e-251	-2.09832427072399	0.289	0.42	1.18122308516576e-246	5	HLA-DPB1	Down	Highly	Down_Highly
MMP9.4	4.45581372860311e-234	-2.66428969729057	0.327	0.438	1.19366793975549e-229	5	MMP9	Down	Highly	Down_Highly
CTSD.5	6.43475616773827e-233	-1.54535549620928	0.693	0.662	1.72380682977541e-228	5	CTSD	Down	Highly	Down_Highly
CTSZ.5	1.23592861069124e-232	-1.19029372163281	0.368	0.475	3.31092915518077e-228	5	CTSZ	Down	Highly	Down_Highly
ATP6V0E1.5	4.10838614377527e-227	-1.0379977692493	0.744	0.701	1.10059556405596e-222	5	ATP6V0E1	Down	Highly	Down_Highly
HLA-DMA.5	1.4031561118618e-215	-1.26614135618688	0.14	0.277	3.75891490806659e-211	5	HLA-DMA	Down	Highly	Down_Highly
CD14.5	1.27700882188214e-214	-1.75541820600302	0.134	0.269	3.42097893294007e-210	5	CD14	Down	Highly	Down_Highly
NPC2.4	1.65305570429692e-213	-1.37787737244581	0.717	0.681	4.42837092624102e-209	5	NPC2	Down	Highly	Down_Highly
HLA-DQB1.5	1.05532731344269e-212	-1.58640090141297	0.155	0.29	2.82711633998161e-208	5	HLA-DQB1	Down	Highly	Down_Highly
C1QC.5	2.68971161012021e-211	-1.85485155632745	0.131	0.263	7.20546843235103e-207	5	C1QC	Down	Highly	Down_Highly
RNASE1.5	2.40548192288083e-206	-2.08294133909755	0.222	0.345	6.44404552320544e-202	5	RNASE1	Down	Highly	Down_Highly
C1QA.5	1.36540169220899e-197	-2.33626719402103	0.252	0.365	3.65777459325865e-193	5	C1QA	Down	Highly	Down_Highly
ARPC3.5	7.06350976391641e-192	-0.682260842103125	0.8	0.728	1.89224363065557e-187	5	ARPC3	Down	Highly	Down_Highly
CCL3.5	4.4469926853193e-179	-2.48304219391477	0.185	0.303	1.19130487047019e-174	5	CCL3	Down	Highly	Down_Highly
TYMP.4	2.92102595708458e-178	-1.09050579450412	0.358	0.442	7.82513643643388e-174	5	TYMP	Down	Highly	Down_Highly
RGS10.5	6.57690246962291e-175	-1.3957752583221	0.376	0.449	1.76188640258728e-170	5	RGS10	Down	Highly	Down_Highly
GLRX.5	4.18424156180854e-170	-0.886327719377346	0.221	0.328	1.12091647199289e-165	5	GLRX	Down	Highly	Down_Highly
PYCARD.5	9.38517924845856e-164	-0.796910307608064	0.17	0.284	2.51419566886956e-159	5	PYCARD	Down	Highly	Down_Highly
C1QB.5	1.33238653647869e-162	-2.1902590188982	0.216	0.321	3.56933029257275e-158	5	C1QB	Down	Highly	Down_Highly
JUNB.1	1.0179611433538e-154	-0.684106927088374	0.648	0.683	2.72701610693049e-150	5	JUNB	Down	Highly	Down_Highly
SH3BGRL3.4	6.67788687058618e-154	-0.608724530834376	0.807	0.762	1.78893911376133e-149	5	SH3BGRL3	Down	Highly	Down_Highly
CSTB.5	1.60999931815806e-151	-1.2042782021886	0.801	0.72	4.31302717341362e-147	5	CSTB	Down	Highly	Down_Highly
CTSB.5	5.49237555643728e-151	-1.4649364236727	0.596	0.589	1.47135248781398e-146	5	CTSB	Down	Highly	Down_Highly
HSPA1A.4	1.0375196103829e-144	-0.719881353599293	0.864	0.82	2.77941128425475e-140	5	HSPA1A	Down	Highly	Down_Highly
CLEC2B.5	3.60434081481429e-132	-0.729833718785042	0.166	0.269	9.65566860880601e-128	5	CLEC2B	Down	Highly	Down_Highly
NFKBIA.5	1.17894486705262e-131	-1.26763409834628	0.548	0.555	3.15827540434727e-127	5	NFKBIA	Down	Highly	Down_Highly
CAPG.5	5.40164305989283e-129	-1.08013398970843	0.31	0.379	1.44704615931469e-124	5	CAPG	Down	Highly	Down_Highly
ZFP36.5	3.06173239734186e-111	-0.851047756496187	0.329	0.404	8.20207491923912e-107	5	ZFP36	Down	Highly	Down_Highly
ARPC1B.4	2.770740285406e-109	-0.753713621704625	0.496	0.508	7.42253615057414e-105	5	ARPC1B	Down	Highly	Down_Highly
SYNGR2.5	6.18511175264465e-109	-0.581082997374587	0.163	0.254	1.65692958741598e-104	5	SYNGR2	Down	Highly	Down_Highly
FCGRT.5	1.06760081511131e-107	-1.0363475448315	0.597	0.572	2.8599958236017e-103	5	FCGRT	Down	Highly	Down_Highly
RNASET2.5	1.21455620198333e-107	-0.903142441416711	0.283	0.357	3.25367460949315e-103	5	RNASET2	Down	Highly	Down_Highly
GRN.5	4.63837717488706e-106	-1.09617527481009	0.624	0.58	1.2425748613805e-101	5	GRN	Down	Highly	Down_Highly
MYL12A.4	2.77320890517573e-104	-0.563379197298949	0.777	0.716	7.42914933607527e-100	5	MYL12A	Down	Highly	Down_Highly
FOSB.4	8.90288905425017e-97	-0.842508569680192	0.334	0.398	2.38499494874308e-92	5	FOSB	Down	Highly	Down_Highly
CTSK.5	1.46741594679039e-96	-2.0069502326243	0.501	0.494	3.93106057985677e-92	5	CTSK	Down	Highly	Down_Highly
ANKH.1	2.37476330423126e-96	-0.630646072752316	0.206	0.287	6.36175341570512e-92	5	ANKH	Down	Highly	Down_Highly
APOE.5	2.30733077188198e-89	-2.14992161288485	0.558	0.554	6.18110840479462e-85	5	APOE	Down	Highly	Down_Highly
CKB.4	3.74393751621212e-88	-0.643607692964352	0.781	0.589	1.00296342121807e-83	5	CKB	Down	Highly	Down_Highly
ASAH1.5	1.63376228617989e-87	-0.869555827653494	0.375	0.41	4.37668578844731e-83	5	ASAH1	Down	Highly	Down_Highly
GPNMB.5	3.670637042358e-84	-0.983105261433962	0.223	0.29	9.83326957277285e-80	5	GPNMB	Down	Highly	Down_Highly
IER3.4	1.14271667597189e-81	-0.825944029558245	0.372	0.427	3.06122370326108e-77	5	IER3	Down	Highly	Down_Highly
IFI27.3	8.6467062052526e-80	-1.49777670819219	0.3	0.358	2.31636612532512e-75	5	IFI27	Down	Highly	Down_Highly
KLF6.4	2.47877431628244e-79	-1.00847736666972	0.547	0.534	6.64038851588903e-75	5	KLF6	Down	Highly	Down_Highly
PNRC1.5	6.41738901264151e-79	-0.69154415384762	0.436	0.459	1.71915434259653e-74	5	PNRC1	Down	Highly	Down_Highly
APOC1.5	7.53744266677394e-79	-2.21029953381467	0.282	0.331	2.01920551600207e-74	5	APOC1	Down	Highly	Down_Highly
PPP1R15A.5	1.5901534587184e-76	-0.683300624573244	0.408	0.448	4.25986210056072e-72	5	PPP1R15A	Down	Highly	Down_Highly
TXNIP.5	3.44828522313389e-75	-0.897850005541827	0.356	0.391	9.23761128425337e-71	5	TXNIP	Down	Highly	Down_Highly
TPP1.5	2.51762439614324e-73	-0.547010971486202	0.208	0.272	6.74446399482812e-69	5	TPP1	Down	Highly	Down_Highly
SOD2.5	7.50367374251687e-68	-0.797077741981309	0.194	0.254	2.01015915888285e-63	5	SOD2	Down	Highly	Down_Highly
CITED2.4	9.61848325436108e-62	-0.566795745477401	0.198	0.257	2.57669547901079e-57	5	CITED2	Down	Highly	Down_Highly
GMFG.5	1.75584619009309e-59	-0.653975125385665	0.287	0.339	4.70373635864039e-55	5	GMFG	Down	Highly	Down_Highly
HSPA1B.3	1.07781213347928e-53	-0.65523897975289	0.657	0.612	2.88735092437764e-49	5	HSPA1B	Down	Highly	Down_Highly
GLIPR1.4	1.15256653155795e-52	-0.525560463540427	0.224	0.275	3.08761048139059e-48	5	GLIPR1	Down	Highly	Down_Highly
JUND.4	1.20649511215298e-52	-0.932314239025948	0.478	0.465	3.23207975594663e-48	5	JUND	Down	Highly	Down_Highly
HERPUD1.3	1.74868352318584e-52	-0.587397497473184	0.431	0.446	4.68454829026254e-48	5	HERPUD1	Down	Highly	Down_Highly
BST2.4	3.97449883267141e-51	-0.608094548641052	0.404	0.435	1.06472849228434e-46	5	BST2	Down	Highly	Down_Highly
CD44.4	2.9426516370347e-49	-0.579342301363454	0.272	0.314	7.88306947045226e-45	5	CD44	Down	Highly	Down_Highly
BRI3.5	1.00568800437084e-43	-0.577002446703488	0.636	0.571	2.69413759490903e-39	5	BRI3	Down	Highly	Down_Highly
IER5.5	1.50335424807076e-39	-0.824759689100174	0.289	0.317	4.02733569515675e-35	5	IER5	Down	Highly	Down_Highly
SERPINF1.5	6.7298454802091e-33	-1.02467745627567	0.489	0.472	1.80285830569321e-28	5	SERPINF1	Down	Highly	Down_Highly
EGR1.2	2.09375504640209e-31	-0.596470773626701	0.33	0.356	5.60896039380657e-27	5	EGR1	Down	Highly	Down_Highly
CREG1.5	3.7702802636794e-30	-0.547277807848694	0.257	0.283	1.01002037983707e-25	5	CREG1	Down	Highly	Down_Highly
CFD.2	4.08404085823248e-30	-0.585880549155983	0.304	0.226	1.0940737055119e-25	5	CFD	Down	Highly	Down_Highly
RGS2.5	9.45561929294267e-28	-0.786067241235871	0.308	0.324	2.53306585238641e-23	5	RGS2	Down	Highly	Down_Highly
IGFBP7.5	1.45525790026332e-25	-0.636415907429938	0.575	0.454	3.89849038901542e-21	5	IGFBP7	Down	Highly	Down_Highly
NAMPT.5	5.721192740972e-25	-0.624884008265848	0.232	0.258	1.53265032337899e-20	5	NAMPT	Down	Highly	Down_Highly
GYPC.4	3.66908749224402e-24	-0.635219428751989	0.319	0.328	9.82911848297251e-20	5	GYPC	Down	Highly	Down_Highly
DNAJB1.4	4.1488701988676e-23	-0.828512099450832	0.65	0.576	1.11144083757464e-18	5	DNAJB1	Down	Highly	Down_Highly
CTSH.5	6.02768942725309e-22	-0.600919964807629	0.25	0.267	1.61475772066683e-17	5	CTSH	Down	Highly	Down_Highly
DAB2.4	1.11380843627341e-20	-0.802184798973121	0.328	0.327	2.98378141993285e-16	5	DAB2	Down	Highly	Down_Highly
IFITM3.5	6.8350560550337e-20	-0.573578074496198	0.915	0.789	1.83104316658298e-15	5	IFITM3	Down	Highly	Down_Highly
PLIN2.5	1.01893672851461e-19	-0.975761347875437	0.249	0.263	2.72962960201778e-15	5	PLIN2	Down	Highly	Down_Highly
IFITM2.3	9.53118704945545e-19	-0.576527556901045	0.683	0.583	2.55330969867862e-14	5	IFITM2	Down	Highly	Down_Highly
IBSP.3	9.57080058225004e-18	-0.884977412545057	0.361	0.388	2.56392176797896e-13	5	IBSP	Down	Highly	Down_Highly
LRP1.2	4.8098644524146e-16	-0.671817592985871	0.347	0.342	1.28851458815735e-11	5	LRP1	Down	Highly	Down_Highly
CEBPD.3	7.13844531407542e-15	-0.625928178355484	0.507	0.463	1.91231811518766e-10	5	CEBPD	Down	Highly	Down_Highly
FXYD5.5	4.71572637594044e-13	-0.517666815788066	0.537	0.479	1.26329593885068e-08	5	FXYD5	Down	Highly	Down_Highly
KLF2.4	6.8592175856396e-13	-0.536060686154962	0.277	0.28	1.83751579901699e-08	5	KLF2	Down	Highly	Down_Highly
FN1.3	1.12133030021686e-12	-0.739005713362075	0.707	0.547	3.00393174125096e-08	5	FN1	Down	Highly	Down_Highly
LGMN.4	1.13636640536792e-12	-0.845094738464297	0.497	0.386	3.04421196334011e-08	5	LGMN	Down	Highly	Down_Highly
ATP6V1F.5	3.82693168947226e-10	-0.535877425361042	0.759	0.637	1.02519673029272e-05	5	ATP6V1F	Down	Highly	Down_Highly
BTG1.2	1.07392164717932e-09	-0.576557535329729	0.776	0.651	2.87692870062869e-05	5	BTG1	Down	Highly	Down_Highly
ISG15.5	1.29914833186855e-09	-0.75076515437156	0.595	0.541	3.48028846624267e-05	5	ISG15	Down	Highly	Down_Highly
CD81.4	9.74107685039839e-09	-0.574248012645715	0.577	0.497	0.000260953707745322	5	CD81	Down	Highly	Down_Highly
PLAUR.4	1.66605173710174e-07	-0.532887756541148	0.271	0.266	0.00446318599852185	5	PLAUR	Down	Highly	Down_Highly
RHOB.5	2.35947763689992e-07	-0.540553283501505	0.461	0.421	0.0063208046414912	5	RHOB	Down	Highly	Down_Highly
LYZ.6	0	2.92689088191219	0.652	0.215	0	6	LYZ	Up	Highly	Up_Highly
CXCL8.1	0	2.71247787921648	0.494	0.142	0	6	CXCL8	Up	Highly	Up_Highly
S100A9.1	0	2.62190150391613	0.342	0.098	0	6	S100A9	Up	Highly	Up_Highly
CCL3L1.4	0	2.60758216820217	0.617	0.207	0	6	CCL3L1	Up	Highly	Up_Highly
G0S2	0	2.58158865807252	0.337	0.095	0	6	G0S2	Up	Highly	Up_Highly
CCL3.6	0	2.45994602583551	0.667	0.265	0	6	CCL3	Up	Highly	Up_Highly
IL1B	0	2.32697779613906	0.346	0.052	0	6	IL1B	Up	Highly	Up_Highly
C15orf48.1	0	2.11660463509972	0.412	0.091	0	6	C15orf48	Up	Highly	Up_Highly
HLA-DRA.6	0	2.09449248918818	0.917	0.492	0	6	HLA-DRA	Up	Highly	Up_Highly
CCL4L2.1	0	2.05196727446252	0.463	0.178	0	6	CCL4L2	Up	Highly	Up_Highly
CXCL2.1	0	2.03993096940856	0.385	0.151	0	6	CXCL2	Up	Highly	Up_Highly
SRGN.6	0	2.00145973779788	0.748	0.369	0	6	SRGN	Up	Highly	Up_Highly
PLIN2.6	0	1.9900832275806	0.465	0.246	0	6	PLIN2	Up	Highly	Up_Highly
HLA-DPB1.6	0	1.96294329319464	0.78	0.381	0	6	HLA-DPB1	Up	Highly	Up_Highly
CXCL3.1	0	1.9229385100314	0.33	0.156	0	6	CXCL3	Up	Highly	Up_Highly
CCL4.2	0	1.89486419644055	0.471	0.21	0	6	CCL4	Up	Highly	Up_Highly
HLA-DPA1.6	0	1.87220108942248	0.797	0.368	0	6	HLA-DPA1	Up	Highly	Up_Highly
HLA-DQB1.6	0	1.86302084990132	0.652	0.251	0	6	HLA-DQB1	Up	Highly	Up_Highly
HLA-DRB1.6	0	1.80070653015713	0.86	0.449	0	6	HLA-DRB1	Up	Highly	Up_Highly
AIF1.6	0	1.76526650629862	0.793	0.305	0	6	AIF1	Up	Highly	Up_Highly
GPR183.1	0	1.76216106203678	0.472	0.16	0	6	GPR183	Up	Highly	Up_Highly
CD74.6	0	1.74821598428619	0.935	0.528	0	6	CD74	Up	Highly	Up_Highly
LST1.1	0	1.70096266712579	0.539	0.159	0	6	LST1	Up	Highly	Up_Highly
NFKBIA.6	0	1.68929892643821	0.72	0.541	0	6	NFKBIA	Up	Highly	Up_Highly
HLA-DQA1.1	0	1.68166307387928	0.506	0.183	0	6	HLA-DQA1	Up	Highly	Up_Highly
TYROBP.6	0	1.6772948492246	0.908	0.433	0	6	TYROBP	Up	Highly	Up_Highly
BCL2A1	0	1.62506880638557	0.31	0.044	0	6	BCL2A1	Up	Highly	Up_Highly
SOD2.6	0	1.6024116134489	0.471	0.232	0	6	SOD2	Up	Highly	Up_Highly
[truncated: 9,260 more rows]
